# Supplementary material for: Dominating lengthscales of zebrafish collective behaviour
Source: PLoS Comput Biol. 2022 Jan 13;18(1):e1009394. doi: 10.1371/journal.pcbi.1009394 (PMC8797201; doi:10.1371/journal.pcbi.1009394)
Supplement: S1 Dataset — The results were organised in the json file format, and they can be parsed by common json libraries in different computer languages. The pedagogical code (S1 Code) was provided to aid the reader visualising the results. (JSON) [file pcbi.1009394.s002.json]

{"behavioural quantities": {"Y1": {"time (s)": [60.0, 180.0, 300.0, 420.0, 540.0, 660.0, 780.0, 900.0, 1020.0, 1140.0, 1260.0, 1380.0, 1500.0, 1620.0, 1740.0, 1860.0, 1980.0, 2100.0, 2220.0, 2340.0, 2460.0, 2580.0, 2700.0, 2820.0, 2940.0, 3060.0, 3180.0, 3300.0, 3420.0], "effective attraction": [-2.4941784374591935, -2.4204451969715337, -2.375989634971227, -2.3195222933471293, -1.9877520314763135, -1.9112588899132703, -1.6931177225208045, -1.4324355171177456, -1.6261594943455244, -1.6533842492106705, -1.5671738131859376, -1.487731989863952, -1.5166652270782839, -1.3429366620617664, -1.1704294509168227, -1.1793122425039844, -1.3001077855971128, -1.4582185381902588, -1.784047348741716, -1.7852504421248852, -1.5214224896465107, -1.53778059307609, -1.195528157543193, -1.3308994574812711, -1.4709864606841279, -1.483432531182162, -1.443774971051166, -1.448018674287685, -1.4007946994872336], "effective attraction (err)": [0.027683931160616702, 0.02230435764666776, 0.014229804155578075, 0.028756554997981736, 0.019090112704262686, 0.03064250431654165, 0.014509874642632096, 0.015482822623114312, 0.023707549069903685, 0.022120758340930313, 0.011018738302980923, 0.01805384630159134, 0.015755572873599865, 0.02842076888566682, 0.03269456054858338, 0.024208307332598013, 0.012507244528522327, 0.013677566465492754, 0.016042456159450144, 0.022655642957899548, 0.017854042131937052, 0.03400952265718871, 0.020016252393307944, 0.014758290038576037, 0.02246570062153951, 0.02333639882330476, 0.0169686367893968, 0.02718469113969011, 0.02666738261783517], "nearest neighbour distance (mean) (mm)": [37.481427928385536, 38.26261832128244, 40.01434612034612, 39.25296989547206, 44.56195018005317, 45.662610366652046, 48.28489724733988, 52.43333796336602, 50.363891556596734, 47.949221309406205, 50.50920339071799, 52.8208764938715, 53.056101289165575, 56.99243041474851, 62.534930485702894, 58.961793314150086, 53.40899736423128, 51.135670528974046, 44.719904658413576, 46.57230235980545, 55.09126590343279, 57.12972260190784, 61.26713773757297, 55.769809383961565, 51.3906714794947, 50.742109145104806, 52.280454176861554, 57.85305353929586, 64.81051442385798], "nearest neighbour distance (err) (mm)": [0.13175856706528596, 0.12965695053366108, 0.11769977801164327, 0.10031488162992457, 0.1170174311511592, 0.1060488077165672, 0.12988202860517215, 0.11668642190743572, 0.12970241568900506, 0.10362502061006908, 0.1356570884076106, 0.13541928400030867, 0.1410910025450662, 0.1724150817756094, 0.14680342553736558, 0.1675342765669377, 0.09271574587288545, 0.10822085812422597, 0.09484875021802666, 0.13131098409320827, 0.20763801181820127, 0.18861439798679525, 0.1471099258594286, 0.13708652208554295, 0.10759734518749987, 0.10746959746156226, 0.11321657674374393, 0.17697750249978125, 0.14104780484760082], "fish number (mean)": [45.565156794425086, 45.67868641339343, 44.837539432176655, 45.702496532593614, 45.59344894026975, 45.41570298234936, 45.953114534494304, 45.97656707674282, 46.09587449157466, 45.73029556650246, 46.48305647840532, 45.145710928319616, 44.38658777120315, 45.07590966122961, 43.925101214574894, 46.485259433962256, 47.112025316455686, 47.60250173731758, 48.038053097345134, 46.90144546649146, 44.54599850411369, 42.83057851239669, 43.74177029992685, 46.58482418260333, 47.63284275755228, 47.82267884322679, 47.380649717514125, 44.5765391014975, 43.533239038189535], "fish number (std)": [2.6240190255590083, 2.1592527684108918, 2.5477356066969, 2.3265594016558424, 2.5476389990764243, 2.286677771375027, 2.254818167420084, 2.1677000847290513, 1.9864709040063455, 2.1323033664632693, 2.226660855387839, 2.256972964451723, 2.6137106747829586, 2.4394569879081622, 2.490831532620916, 2.0609280009614235, 1.651844293200582, 1.4319473597038859, 1.3727318273235467, 2.0832251637229566, 2.6811931352049245, 2.372843709271471, 2.2946528148083334, 2.047189535378776, 1.3753296815044376, 1.371509453662431, 1.6531577817357543, 2.787459796187129, 2.4098949963340295], "orientational relaxation time (s)": [0.9394438631135681, 1.16662230025721, 1.3234158808862615, 0.9959181008903114, 1.0620109682448873, 1.0102158108754524, 0.9304891462105682, 0.9354237997381707, 1.0298356588586026, 1.1303209589368888, 0.9468402413481194, 0.986704526353464, 1.0183268743196756, 1.0399728806360846, 1.0392508842364019, 1.0448877228538251, 0.9147214878352997, 0.9372371189556643, 0.8666988071680802, 0.9018014866017299, 1.258819673255776, 1.0633054220949198, 1.0877525072417964, 1.0233802283734947, 1.038678303927634, 0.9991959779520029, 0.9768489727739573, 1.074625437188305, 1.1922356536511212], "orientational relaxation time (err) (s)": [0.36282625032205784, 0.358799428591767, 0.4000544233763629, 0.2802008009490682, 0.35496248999989144, 0.24001460164223595, 0.2620301948284047, 0.3141550605053432, 0.2395986687949155, 0.5511740395862537, 0.34479461994683047, 0.36117411460992577, 0.4800595864107793, 0.36537671362729185, 0.2888965127048547, 0.24547473696340416, 0.2632285194953149, 0.3754410958715913, 0.41031318033919706, 0.24793493745661, 0.4564872908371391, 0.4580607116919664, 0.3118373291939875, 0.4231798199435269, 0.23826599711848895, 0.4272774385267564, 0.32768661884908634, 0.3652628094211676, 0.44391779266273296], "speed (mean) (mm / s)": [148.39530981646513, 142.79310549469173, 151.01189059954623, 131.24735670609152, 120.40634168448929, 113.57114004893764, 101.33192318655665, 107.15968182964703, 106.54564018224542, 106.61751210785626, 100.86537638146878, 115.45230018282605, 114.22100544669885, 117.98722803423077, 122.13643064550041, 94.4541896593889, 83.91090892286236, 77.45890920183395, 80.33188310381115, 90.13637459944295, 135.93020555609382, 125.82435780798676, 90.99248448915147, 75.29400397735725, 69.94971550597998, 72.39476356721097, 75.77485671269694, 99.2853248802842, 129.5498230352464], "speed (err) (mm / s)": [0.03589831880255982, 0.03335581049241187, 0.02819519774859693, 0.02750768554799385, 0.02859755913552556, 0.02437898714103264, 0.023766797056039568, 0.016750819047981726, 0.03045801325927938, 0.02287869613616156, 0.022148192571526164, 0.028002975558538663, 0.027232392841845372, 0.03204927339000637, 0.021791710722648648, 0.02174017161890914, 0.013822283954037924, 0.014559177250889403, 0.015481194883811644, 0.03352695410513911, 0.04104823251668509, 0.025464347702298072, 0.027473008889212214, 0.01906952083160929, 0.014301956720621052, 0.015121838742208136, 0.01947541902329985, 0.03679766007123859, 0.0223887652070169], "polarisation (mean)": [0.6600929721158603, 0.6599434544441938, 0.7105139873770883, 0.5438165161353722, 0.5651278665497449, 0.5010618387103891, 0.35825118811955675, 0.43871344021956254, 0.4471782805518478, 0.528981915243984, 0.4118484337953174, 0.4466106036665128, 0.4489541770813799, 0.44211319435663327, 0.4340141362649685, 0.3810427006337517, 0.24968506316882047, 0.24141452314993603, 0.2743448958302159, 0.2903415011330823, 0.5317524478021564, 0.44170137725462666, 0.30514138205354674, 0.29340211656640125, 0.24889138050482024, 0.22495396970116863, 0.26716451472098207, 0.41452382392246656, 0.5007357424282997], "polarisation (err)": [0.004517211419610614, 0.004399875760730786, 0.004094274214907046, 0.004388295465339869, 0.00428338776793358, 0.0042832048618132446, 0.00369353143420452, 0.003707536636315762, 0.0037146234269482895, 0.0042577215104213605, 0.0037663782928570736, 0.003988027991162241, 0.003813785286855368, 0.004620884942237786, 0.004011952041970536, 0.003761038900883899, 0.0025781588136948286, 0.0026669551821443885, 0.003047567240170653, 0.003677206884704263, 0.0044055292275134265, 0.003643576184221015, 0.0031669965787354767, 0.0029384432773422228, 0.0028042888856552196, 0.0020523930610228734, 0.002998200235411884, 0.0034413821466224796, 0.0038837338010889936]}, "Y2": {"time (s)": [60.0, 180.0, 300.0, 420.0, 540.0, 660.0, 780.0, 900.0, 1020.0, 1140.0, 1260.0, 1380.0, 1500.0, 1620.0, 1740.0, 1860.0, 1980.0, 2100.0, 2220.0, 2340.0, 2460.0, 2580.0, 2700.0, 2820.0, 2940.0, 3060.0, 3180.0, 3300.0, 3420.0, 3540.0, 3660.0, 3780.0, 3900.0, 4020.0, 4140.0, 4260.0, 4380.0, 4500.0, 4620.0, 4740.0, 4860.0, 4980.0, 5100.0, 5220.0, 5340.0, 5460.0], "effective attraction": [-1.7354120854406727, -1.3633647787638303, -1.341677894604025, -1.4298258118024676, -1.3658998610559752, -1.2398917506426603, -1.2110355238000712, -1.407424883897166, -1.2523196733274142, -1.1179087467025126, -1.1573569229030727, -1.4255401466697184, -1.4276286990832447, -1.4142200669504177, -1.2700596498835868, -1.1394972292750623, -0.9860546953299435, -0.9486909334597152, -1.0529222563538991, -1.1011375425353038, -1.3202660751075432, -1.5464510650073608, -1.3424151515161307, -1.0185632274113112, -1.1207505225957877, -1.0449983517633772, -1.0034172874867595, -1.063674627581116, -0.9132633454970224, -0.7974046699001692, -0.8136348210996898, -0.7961280304111933, -0.7631958151804292, -0.6975224288211612, -0.8272446387046836, -0.8174089104086979, -0.7270539815656809, -0.7954113582112355, -0.602295307266978, -0.7447328070778529, -0.8274746946860729, -0.7618371427383807, -0.8508557125314179, -0.7894624476005178, -0.738068867951457, -0.7383241329137553], "effective attraction (err)": [0.013228490135863724, 0.012234693862557872, 0.01533299416291683, 0.012564704227783984, 0.007482713867307846, 0.009379627780200546, 0.014059360811567792, 0.014462126701689119, 0.011483299500514087, 0.013624713631569743, 0.014802301183365387, 0.021519991298648223, 0.01880245319985712, 0.010824803526177788, 0.016312983835701945, 0.01526490229601122, 0.01502448509866393, 0.010979325127460695, 0.01395469785324371, 0.01642479187322606, 0.0195242056492718, 0.012716600315344277, 0.014369160760117627, 0.011797054471548845, 0.016373860570984947, 0.02130503129946404, 0.009283041832114381, 0.017169071472696494, 0.012358827271611396, 0.009588708486985188, 0.012592771407215252, 0.016115158335172786, 0.017488926142885265, 0.009661220037955663, 0.015368809414241524, 0.007467315854199387, 0.009478886737027497, 0.010270084528338948, 0.009179554419331196, 0.011727660820396007, 0.010657207644423577, 0.020017922110223116, 0.013430794794625544, 0.00837989241372403, 0.016405353327816525, 0.013723580156723664], "nearest neighbour distance (mean) (mm)": [29.037911123303186, 33.41611839984123, 36.60905624267635, 34.91160452506308, 35.506087335606416, 35.15330347466522, 34.545940284812, 35.34681602742271, 34.910650949964285, 36.54320299849404, 35.666708493109205, 31.438100943647537, 31.75931215421535, 31.622811439390436, 34.63754880890624, 37.49751925850829, 40.28880912851361, 39.83876963294632, 37.47290588987235, 36.65891983038574, 34.88573702919189, 31.759291422672945, 34.58726626480057, 38.641952585552815, 38.08526727730273, 39.178436707047766, 39.035842846567554, 37.84740121052309, 40.618107920560725, 42.931529986202605, 44.28177332219874, 43.792553876746936, 46.17095602758729, 47.26796340054821, 40.86967345801527, 42.31155960208444, 43.88502508922882, 42.93752069775286, 46.356623296852874, 44.053341896704616, 41.228755832705616, 41.99946478490792, 41.261962221011686, 42.53425380519343, 43.660802643429854, 45.81603477097354], "nearest neighbour distance (err) (mm)": [0.05752002885229102, 0.1186508498603598, 0.11919692170168648, 0.09439933810680243, 0.10561105503952883, 0.08826548357608227, 0.10134765854976488, 0.09623736517951559, 0.06639106610628039, 0.08252101535185562, 0.06223883150468794, 0.04831935426235631, 0.05508666017435492, 0.05997188634715306, 0.10253042374913925, 0.08494895901814041, 0.08123543658253529, 0.07666025399054313, 0.06610774220377445, 0.062410666478647694, 0.11850866855005388, 0.06651325950054425, 0.07814849078792274, 0.08153342825785259, 0.08880237792804017, 0.0774859327087332, 0.06746756711853001, 0.086340498539095, 0.08011247369856472, 0.09084183818937848, 0.10364664160483988, 0.11811708820733618, 0.125550773146433, 0.112379462043017, 0.08708291465101321, 0.08222574699269654, 0.09321751397805443, 0.12480299754657705, 0.11493014334160392, 0.12287156825227907, 0.07813966485184051, 0.0871614380325069, 0.08685733496078976, 0.09431607045544085, 0.10310258239952216, 0.10668197658191032], "fish number (mean)": [47.63161512027492, 47.49780380673499, 46.275125628140714, 46.52078032230704, 46.081553398058254, 48.27637130801688, 47.169072164948446, 46.258532423208194, 47.99806576402321, 48.50313676286073, 48.553763440860216, 48.636248415716096, 48.665771812080536, 48.65163297045101, 48.127397260273966, 47.68292682926829, 45.60416666666666, 46.19273399014779, 47.34885245901639, 46.87405541561713, 45.04151838671412, 44.95384615384615, 45.30294287362955, 46.05513439007581, 45.40316774658027, 45.21573604060914, 46.347005208333336, 45.858823529411765, 45.20567786790266, 45.17686567164179, 44.67824377457405, 44.634469696969695, 44.48150431565968, 44.901739130434784, 47.3879374534624, 46.51171171171171, 46.26519976838448, 46.461489898989896, 45.271575135787565, 46.4180790960452, 47.24584929757344, 46.97841726618705, 46.33045977011494, 46.0785498489426, 45.90068965517241, 44.36982520699172], "fish number (std)": [1.441778613407986, 1.7699900760366103, 2.6067046061676336, 2.4733080391605724, 2.8732359745755742, 1.0522182301702003, 2.3136244081545985, 2.832747414521412, 1.3541240581007774, 0.97602512340706, 0.7512082224670726, 0.6192960713323681, 0.5972837635822678, 0.8215277894479217, 1.7021952203586026, 1.7824528466044676, 2.5667792376365175, 2.25753721978108, 1.6780962069771217, 1.795392066372156, 2.1471785830928853, 2.256414918410102, 2.2302483037653142, 2.4205627907248024, 2.695785856418892, 2.4389304661368088, 2.0829238489175594, 2.501245728604913, 2.2363250401805805, 2.3926321663491086, 2.492323429428456, 2.3785337817869916, 2.287712463699457, 2.373017987021944, 1.592724660507646, 2.014962293944726, 2.052092087970245, 2.11321761522374, 2.3206703073150714, 2.270966250300177, 1.609428640681886, 1.9426519281436707, 1.83719326663154, 2.213087755530319, 2.340895689223255, 2.6111589609599424], "orientational relaxation time (s)": [0.43214081660680254, 0.8086369651051512, 0.993703635223204, 1.080425624528002, 0.96053891932493, 0.9617357266162817, 0.9218302606725882, 0.9636292547581294, 0.7693183533471407, 0.9067112985268493, 0.8173860232632831, 0.543658098778979, 0.5736090486344196, 0.5309084608908278, 0.6491871223413969, 0.8054685116809517, 0.8946890638116712, 0.8849509637637264, 0.7258662539582976, 0.6956557544721709, 0.5073935141255249, 0.46557254977594986, 0.5659945224121294, 0.8280547299228298, 0.7961338767484688, 0.8452146152576915, 0.8885186527897534, 0.7914560611575506, 0.8302686824182123, 0.8896077210177084, 1.0075229743683352, 0.9392516131760064, 1.0605298437213484, 1.0787424760397053, 0.8462052411665827, 0.7800491803447307, 0.8518856569132736, 0.8288811416645938, 0.9970649102425102, 0.9612043181820918, 0.8377034596329245, 0.8988720464343192, 0.8057482756765612, 0.8652671228898837, 0.9518834071739831, 1.0888597912614213], "orientational relaxation time (err) (s)": [0.07037959142932072, 0.34149659564011275, 0.3121360705729376, 0.5890054761838074, 0.19507501250638745, 0.169318500065167, 0.40662978588385607, 0.2625272594287163, 0.17008359346974908, 0.28050822507121265, 0.15478724080192913, 0.08350687403321629, 0.14329639792028706, 0.10036678084187188, 0.13050495866227768, 0.18750017257156737, 0.16399037559549273, 0.2375884974355225, 0.12899816125518615, 0.11474104629058957, 0.10255945880027732, 0.12559348755803315, 0.10201946702334388, 0.22990889129293549, 0.17484493317751135, 0.19889137626718853, 0.15671149397217163, 0.1658270448725828, 0.17007161709795565, 0.27150877929036366, 0.4381255671774373, 0.30643568840974467, 0.2795433839709748, 0.2639262414200152, 0.21798272323327475, 0.12417796092102304, 0.131184137901813, 0.18496196883373273, 0.3341778567272951, 0.21300029427846567, 0.1255374525727057, 0.21837402420062024, 0.10459613203900724, 0.1880023960920132, 0.3456682147189813, 0.28335866519165875], "speed (mean) (mm / s)": [139.36410853452924, 162.06868668097388, 175.27050056122872, 168.92872624415548, 151.32323601678522, 140.75760885059796, 152.30480450730673, 153.79973248971228, 138.5720452698161, 131.69304239501128, 128.57062876650676, 111.39587772024159, 112.59943267148184, 107.32478487588534, 122.13061774797373, 145.77551690968204, 127.11148842781863, 115.62867371208722, 100.47712033537663, 104.31377791128672, 115.15477713765142, 106.86210551751216, 110.02795589409916, 121.5591130543982, 113.92831037481396, 120.51947638014985, 109.83411554842068, 111.97582436502398, 119.13568933236552, 120.40992356011483, 129.68107029795578, 123.05675434110908, 128.88696847614364, 115.13374982397136, 98.26888184992596, 98.95859254067722, 99.40188580288584, 98.78955586732187, 113.3955527430389, 107.24694530341044, 94.73356015592424, 98.45188822621566, 97.6984465166484, 104.12763816340724, 121.97651398764854, 126.22300358151101], "speed (err) (mm / s)": [0.018068263708320514, 0.0313629329528398, 0.024941077894493447, 0.03377016273592932, 0.02792611106503417, 0.022567518673453208, 0.02659133851633027, 0.023592115861200764, 0.032385055293849406, 0.027674766904769707, 0.025648541412935915, 0.012395682750150504, 0.01972798313465607, 0.017579345383947245, 0.029962964283834104, 0.037810711633556274, 0.031975314180098344, 0.02723345678441255, 0.013874654599343464, 0.013447800013983952, 0.017367651733272146, 0.014174967527718787, 0.01976440472413168, 0.03890138139114752, 0.027914046981023524, 0.023370289791579856, 0.01908561648108705, 0.0224291341811694, 0.028080332190916303, 0.0270462676059934, 0.02287241513185761, 0.028310960965700783, 0.020166243180770753, 0.024906165357254217, 0.013231734898469204, 0.01398432912978571, 0.013940590235599584, 0.022270542041198403, 0.02640964571344385, 0.02259783702358009, 0.011595794901783717, 0.012471224117532036, 0.015437856635976082, 0.028102286421471768, 0.02652481776291901, 0.026563358275058967], "polarisation (mean)": [0.26284350955530744, 0.445725745019504, 0.5390382618782121, 0.7007061083374505, 0.5564696094418613, 0.5483907661591647, 0.4830763577574442, 0.5510721592689789, 0.456645973944636, 0.3989418003401806, 0.3916140622512304, 0.1849805087125025, 0.2073180749876135, 0.1589932095790912, 0.2582279270752913, 0.4921822751196108, 0.4605448388074565, 0.4058744319539158, 0.250792761116164, 0.2369156725091837, 0.21506207349035697, 0.15632443920661407, 0.20237617900461533, 0.37644928327635896, 0.3732376588178637, 0.4691518609328725, 0.36684872913158456, 0.34236273426962904, 0.3692458768696856, 0.3808853775311447, 0.5219409181280443, 0.4486370641878053, 0.563458125883794, 0.4605221757561839, 0.23450289567496188, 0.21688247358296495, 0.254426959122214, 0.2523964877615906, 0.4171607470664451, 0.3877121345281676, 0.19703039641195988, 0.315549202813072, 0.2557225530008171, 0.28191756017791214, 0.44143652089092905, 0.5228969334550982], "polarisation (err)": [0.0030978296409563543, 0.005055741231225376, 0.006473353743706482, 0.004616161090492501, 0.005080823629067429, 0.003782896690573324, 0.004886081747043019, 0.00437396077291752, 0.004275587693924303, 0.004735408783244224, 0.003977785164925111, 0.001982191167621951, 0.002471287855101503, 0.0017194817505760305, 0.0038209496566656296, 0.00389463377001152, 0.0044684487214993905, 0.004313394483165341, 0.002862403874155739, 0.0026554260619606486, 0.0029879676209064792, 0.0016014184082995266, 0.002805096048121668, 0.004155547403075726, 0.004247025788616584, 0.00399164899887255, 0.003632906743599548, 0.004232445294541099, 0.0040896616113253355, 0.0034692793544038856, 0.004106066101406552, 0.004081081513338899, 0.004219267938508153, 0.005127319658672314, 0.0035154878056596756, 0.002519547988898531, 0.002650279974054394, 0.00309662012813372, 0.004435050563118392, 0.004369100578375306, 0.002316685586810032, 0.0032145548350038904, 0.0027285014818186526, 0.0038660487396503466, 0.004602073988023085, 0.004325439681412256]}, "Y3": {"time (s)": [60.0, 180.0, 300.0, 420.0, 540.0, 660.0, 780.0, 900.0, 1020.0, 1140.0, 1260.0, 1380.0, 1500.0, 1620.0, 1740.0, 1860.0, 1980.0, 2100.0, 2220.0, 2340.0, 2460.0, 2580.0, 2700.0, 2820.0, 2940.0, 3060.0, 3180.0, 3300.0, 3420.0, 3540.0, 3660.0, 3780.0, 3900.0, 4020.0, 4140.0, 4260.0], "effective attraction": [-1.6505068254983313, -1.3482510367640947, -1.0568803506315547, -1.1651901861498088, -1.1676319228104535, -0.9736930724929295, -0.7462519229071692, -0.32411037734565445, -0.31291264115132134, -0.3388900859142843, -0.39267682973880713, -0.3430035991350526, -0.2936997553691685, -0.16180866237010416, -0.21078831248367896, -0.14263361941127028, -0.11003270941937383, -0.4831546853765782, -1.065522772253735, -0.8277733972096463, -0.6034565011996513, -0.346969753912768, -0.2835419031896407, -0.31776701897107934, -0.8379932253416494, -1.0685983123955112, -0.9044856864243926, -0.8334698032418798, -1.0526646154442618, -0.9980860365686781, -0.7604778087085827, -0.6690318840115832, -0.4467324377504533, -0.3335093723971054, -0.5587728437114031, -0.45930322118109224], "effective attraction (err)": [0.016377105286557888, 0.027288799225061073, 0.0162701414882744, 0.014071369400473295, 0.00939303843476822, 0.012018397609899468, 0.011697173219355308, 0.009297665918486775, 0.014335753056348237, 0.014688005080091267, 0.0140628321270183, 0.016076135530152892, 0.01604929718444558, 0.014403601821265911, 0.018517715551548297, 0.015970452573371808, 0.013292612303544784, 0.02279428978700616, 0.017678932822520105, 0.014477905936425312, 0.013901424033464012, 0.009583614561703504, 0.012266315206274171, 0.017367398939104016, 0.01071535528706136, 0.02323340000934843, 0.01630357129937414, 0.010836516796751284, 0.008575662553574686, 0.02121090334995085, 0.01034163513586821, 0.0237072071276323, 0.01911939289656117, 0.014110435641637723, 0.016856070792215967, 0.014903337996152424], "nearest neighbour distance (mean) (mm)": [46.875033962701806, 47.16804375718918, 52.687249934026084, 51.47715071444101, 52.46676901140827, 53.664299546985774, 55.659037697606685, 67.0761050031481, 67.67183482439728, 66.30226962399699, 66.596015740322, 64.7978802758015, 67.94375372397613, 70.24799722084735, 71.66804108578856, 72.54641157615688, 73.70237808306682, 66.29786970518363, 48.75565939742142, 55.48495348524857, 61.2239592202066, 65.28708504410105, 69.30453643367132, 66.23516941175005, 54.262698553202384, 49.3898195426614, 53.26914950153102, 56.62537521362912, 51.738267817205134, 52.45775165805476, 56.76930296092073, 60.461225606759534, 66.08188341546555, 65.77080291362455, 61.25108316245464, 64.72797252191832], "nearest neighbour distance (err) (mm)": [0.14991321076696043, 0.11719519138808646, 0.1245192175070509, 0.13064370995037183, 0.13428230041222838, 0.1025000067517669, 0.098905251094207, 0.11885985700049793, 0.10686222081244277, 0.122210913013638, 0.1267718139267355, 0.11547837859849892, 0.11484300260386024, 0.1400850220046299, 0.14382771235350192, 0.1288020272835326, 0.14937041715445562, 0.19076340239080528, 0.06428429551395962, 0.1027363817557468, 0.11994020822547528, 0.08720554665165507, 0.13393507517237635, 0.13614935003244302, 0.11014982978415938, 0.06994609343762337, 0.1029902137394492, 0.11703543081166223, 0.10825260835474788, 0.11893141799176211, 0.1184830407676088, 0.128124582592767, 0.15738177670700154, 0.16581841744453482, 0.0973686406777636, 0.15050443171380568], "fish number (mean)": [44.95625759416768, 47.34129429892142, 46.95971802618328, 46.37009544008484, 46.365244536940686, 47.17372577171572, 47.144444444444446, 48.49408983451536, 48.06715506715507, 48.49936948297604, 47.79153439153439, 48.58430717863105, 47.22672413793104, 47.49964157706093, 47.67146486028789, 47.66564651874521, 47.8196872125115, 48.104377104377114, 48.79220779220779, 48.808, 48.615384615384606, 48.583214793741114, 46.94847605224964, 48.382558139534886, 48.4, 48.68872549019608, 48.70058708414873, 48.608888888888885, 48.707774798927616, 48.42538975501114, 48.25544267053701, 46.29405840886204, 47.7220602526725, 48.440514469453376, 48.775590551181104, 48.62279293739968], "fish number (std)": [2.7363768990927135, 2.103230808733485, 2.513686347663194, 2.729174823804248, 2.659833260469598, 2.02425322581304, 2.2056405165355986, 0.8431832409063658, 1.3956615454100436, 0.9661677165070977, 1.5728961846057676, 0.7280367722178521, 1.8935852583912531, 1.7761360786102178, 1.7844298751987606, 1.65013447521653, 1.730365924164832, 1.6275865814187924, 0.6632791881988481, 0.47237273418350473, 0.8177805025009329, 0.6860548922442912, 2.0704819138010255, 0.9382928412399405, 1.2973195345340112, 0.9438502410793485, 0.7011171179354727, 0.8071409686107357, 0.8774008855111424, 1.394988290770659, 1.2675714697950728, 2.6429207622821766, 1.7674602336724698, 0.8851208751447462, 0.4868695657811733, 0.7935902330092324], "orientational relaxation time (s)": [0.7928657974211019, 0.8893349073895216, 1.0342751640211292, 1.0189613517190013, 1.048196987485354, 0.9898989158499499, 0.9612816568172824, 0.9429049086376424, 1.00456642087151, 1.0098132817390197, 1.0248929799568398, 1.088175990881902, 1.1324030489466994, 1.0807754504472755, 1.0884106998388117, 1.0422873730165143, 1.1023498117811275, 1.005103873126734, 0.8467090215936789, 0.9248985056571437, 1.0444926136224735, 1.0956809215352308, 1.23206610437702, 1.1356730923298872, 0.9483402617065305, 0.9240355232405589, 0.9937954699017563, 1.0677482895157568, 0.9983173425082341, 1.0277864345428267, 1.038041508035206, 1.2165667572686587, 1.169388609269708, 1.1095151429886807, 1.079782045576398, 1.107795859330143], "orientational relaxation time (err) (s)": [0.22058033214881087, 0.11235604880883308, 0.20532029274138552, 0.275885260136894, 0.23842985467435937, 0.23289612839616705, 0.1601809063161359, 0.15397302832133955, 0.19532870018114765, 0.12855920977677793, 0.24575000159798951, 0.19508452647552751, 0.19965275484086992, 0.2899795468958375, 0.3228853373637028, 0.19011093508269167, 0.3777778678229017, 0.3682209394210813, 0.1484502306038651, 0.2428671140865269, 0.1529144237097818, 0.3261327988465976, 0.3120734398139486, 0.3882281157811303, 0.33495282119475234, 0.12323312209752955, 0.24685065925437172, 0.19102936287903047, 0.20489322960314013, 0.22355139924882145, 0.1943755954854046, 0.33419992036760365, 0.24245647919418756, 0.27800429693206624, 0.22710206588448273, 0.2547062197138293], "speed (mean) (mm / s)": [169.84159251015296, 142.8812303848495, 144.08945977356626, 149.01777592298254, 149.23340868727973, 125.42447835924433, 117.00906473884166, 129.99338574070288, 127.65487174713562, 120.63484280315564, 124.30528003207945, 115.5828408006062, 121.52453757980459, 121.14049377705277, 124.80620774056852, 118.6226367591469, 121.70886876279933, 107.49218752033973, 96.09843525636506, 97.76913770912047, 101.91690489691037, 106.15332565186199, 119.24229240122335, 103.09933854958611, 88.7371136737392, 91.70602134130986, 95.25337546611307, 94.70593208193334, 91.75438721402077, 93.14818525323369, 95.006715232704, 115.79959779734853, 113.15777780978027, 105.41078649881142, 89.78137699245538, 98.42906056105406], "speed (err) (mm / s)": [0.04179744273745358, 0.02128553465365776, 0.02581446362278875, 0.028369197439469012, 0.02878426029574569, 0.018027980392187892, 0.017885892526372103, 0.020949248457124325, 0.024147895212807222, 0.019887400000154088, 0.02362806819803731, 0.019048310377040616, 0.021822977844151284, 0.021029153022243847, 0.02115072294479828, 0.015856475438480972, 0.01932717579128927, 0.021099675525481868, 0.010959030503026433, 0.015619373981887175, 0.018492398668491096, 0.02150878895512535, 0.020361933461648867, 0.02192098583026272, 0.011583933320666736, 0.01193973751011176, 0.015071191496226075, 0.01804392154973337, 0.01680627264474437, 0.016876250627666088, 0.014939080132967847, 0.03019553171765633, 0.027577751768236455, 0.03175706067004807, 0.013181141844811343, 0.023091733260394032], "polarisation (mean)": [0.3887129776991064, 0.36538635559231614, 0.3622645350262696, 0.46886246937968207, 0.5387682870576934, 0.33067993965819226, 0.28204908304244825, 0.2787109393480335, 0.2717336454259221, 0.2582409649296699, 0.2902378867740186, 0.2429153823350076, 0.27181842803621614, 0.2757729242281467, 0.2892237012288092, 0.27156901286667134, 0.31510792552720807, 0.25650731816608924, 0.135945075893099, 0.17307824351452294, 0.18816176995164305, 0.24001545625498713, 0.32723429484819183, 0.2379118946563087, 0.15370304785080827, 0.14384814294748127, 0.1850180618981921, 0.2011523986350404, 0.1569017455448054, 0.16757382391379785, 0.1898380700895781, 0.3627347780454442, 0.29116544236854414, 0.2610031329304807, 0.16504439707675594, 0.2156828589096056], "polarisation (err)": [0.004708313281661148, 0.003409766055365861, 0.003735985957913721, 0.004385856009542752, 0.00410473608389375, 0.0033735180678237204, 0.00289160128759703, 0.0028802278006643846, 0.0028427114589503694, 0.0031347548388718934, 0.0029550264414317604, 0.0028989192367262634, 0.0028127788078066416, 0.0029984833767318403, 0.002797143006476046, 0.0027976624464992063, 0.003131392618972722, 0.002732118213369579, 0.0013603611212781859, 0.0016467016267840756, 0.0020557480880341707, 0.0025953163233496494, 0.003087056422370351, 0.003173464700278844, 0.0015548767996455453, 0.0013822462796840088, 0.0017637785881126234, 0.0020737948135178107, 0.0015895290447800303, 0.0016644842109471403, 0.0021202031136349324, 0.004122348930248893, 0.00296774351621084, 0.0029296337141597735, 0.00174467115132889, 0.002747724655254308]}, "Y4": {"time (s)": [60.0, 180.0, 300.0, 420.0, 540.0, 660.0, 780.0, 900.0, 1020.0, 1140.0, 1260.0, 1380.0, 1500.0, 1620.0, 1740.0, 1860.0, 1980.0, 2100.0, 2220.0, 2340.0, 2460.0, 2580.0, 2700.0, 2820.0, 2940.0, 3060.0, 3180.0, 3300.0, 3420.0], "effective attraction": [-0.5904696868259162, -0.4649933705298204, -0.5804641425367504, -0.47103331871375176, -0.24062143508874845, -0.3757592566312191, -0.4827653858110796, -0.49684797510822826, -0.4470248378149591, -0.41126881602517584, -0.37423208841823297, -0.31754135797285726, -0.31624213457541367, -0.37386548564918287, -0.6317575843328476, -0.5466908873273247, -0.5031200050016815, -0.2985842377576294, -0.4043391086647951, -0.4293525659426236, -0.47411916881769206, -0.3963378342484858, -0.34110596071100435, -0.5937535002309424, -0.6394455517074936, -0.5112884232237632, -0.552210839928845, -0.44377439140728814, -0.21961156938836057], "effective attraction (err)": [0.009943063756422729, 0.007847224711243177, 0.00880796865866648, 0.007690441613417344, 0.012238816326354767, 0.008799981960938988, 0.012345288246850807, 0.013905329792140316, 0.009348657061380397, 0.00814014234924181, 0.008537102102550095, 0.014178625452299972, 0.009259802246189577, 0.008563228950154276, 0.018741125337279164, 0.012827382867779664, 0.020352468609912643, 0.012451473152100252, 0.012391285316314646, 0.0093502719755634, 0.008243616151509748, 0.014148226509177067, 0.009262044230766861, 0.01317542472054996, 0.008309041056918062, 0.012260673876362718, 0.007874951181494972, 0.01308971096343151, 0.01256044849486222], "nearest neighbour distance (mean) (mm)": [46.624430926457315, 48.74946677608635, 49.42323700946081, 51.13226428581148, 52.58750706340168, 48.72385309354348, 46.144626109096286, 46.06161293230999, 47.5794576433368, 47.944258049606354, 49.533038173549016, 49.9018884431613, 50.40450155804305, 50.77385302658228, 49.126201671094144, 50.149810925111005, 50.65874707589457, 52.76270572940052, 48.94230137803381, 48.286201824074496, 47.89677476747384, 49.12834926591278, 50.51590143140282, 43.961181201044816, 44.583346019219825, 47.04396062043359, 46.85852138037167, 47.94963305688474, 54.21991873157604], "nearest neighbour distance (err) (mm)": [0.0884188833435409, 0.09617794172120464, 0.10353386414256076, 0.130517529825129, 0.09798966918448403, 0.07033654890671008, 0.07090070700625563, 0.06788727426627811, 0.07402831191830625, 0.08561013736524574, 0.07721918737500247, 0.0783968436625162, 0.08469019670978209, 0.08391675495596371, 0.09170687644293826, 0.11494457434127568, 0.11616662893685076, 0.10259535382606189, 0.07847716613130624, 0.07360929604475516, 0.07602648174268237, 0.09182018464483024, 0.08391452643791507, 0.05395250507701901, 0.06537064658424753, 0.07629147134945997, 0.0762263201276887, 0.07941590756899276, 0.1063622995055918], "fish number (mean)": [46.4596554850408, 46.14452798663325, 45.404133180252586, 44.8264182895851, 46.030837004405285, 47.63490725126476, 47.90234375, 47.65486725663717, 47.63449691991786, 46.82533438237608, 45.910543130990405, 47.37579617834395, 46.99166666666667, 45.545731707317074, 43.90476190476191, 43.46011560693642, 44.32392776523702, 45.311229000884175, 47.40944881889764, 47.80045095828636, 47.832524271844655, 46.5393457117595, 46.72058823529412, 48.37938144329897, 48.1664167916042, 47.97818181818182, 47.73264781491002, 46.46183953033268, 45.17979797979798], "fish number (std)": [2.5556285399063703, 2.470206201640583, 2.9859497083496644, 2.661453091192333, 2.479683208565588, 1.5168849659184362, 1.5307932062069227, 1.5976440395066531, 1.5453051716082287, 2.0057400385376836, 2.556077270919813, 1.672394331801235, 1.887219441989252, 2.6345773934049035, 2.6615967777029588, 2.3928781587428967, 2.794309101316212, 2.7340805827175068, 1.7258210803444392, 1.43545059081319, 1.250673774486207, 2.4676508507753248, 2.268432338619398, 0.9971028283869715, 1.2296485621529016, 1.332851703645925, 1.4948027982073904, 2.886979295682867, 2.9404864504446278], "orientational relaxation time (s)": [0.8733840734843099, 1.0022803454223996, 1.0465028992029668, 1.1480797332324022, 1.0391354763697633, 0.8781264181503974, 0.8317219480917559, 0.8499531766414771, 0.8887216594785821, 0.9210180757145133, 0.9548658862633292, 0.9563831020935744, 0.9570117646464245, 1.0547900935716499, 1.14427122198312, 1.1301190309844213, 1.1833975002362491, 1.0996568322084272, 0.9016321775760733, 0.8966221604380376, 0.934506318566611, 1.0018680766772716, 1.0509614201858395, 0.8796688436380699, 0.8770350976549154, 0.9493819548284459, 0.9819386410842054, 1.0603138758262523, 1.241111493032787], "orientational relaxation time (err) (s)": [0.15903978052883566, 0.15977985426838595, 0.3701665536737375, 0.39932084146915897, 0.14134211988097736, 0.20158429067149236, 0.12371392376235896, 0.1153773252418522, 0.17665798596667243, 0.14990017187649987, 0.18149624605285408, 0.20651348347565152, 0.08916512152679308, 0.2949282397775899, 0.5297916786763625, 0.34320804820134376, 0.2806469117545456, 0.1998750165855046, 0.1686145825858401, 0.12730573522791733, 0.19789797938037024, 0.18342639555615664, 0.17644055362677497, 0.12504327576735225, 0.1582912317434861, 0.18657208336174205, 0.16352352917625607, 0.10160095976325892, 0.31121047137406166], "speed (mean) (mm / s)": [120.15197596348894, 120.82036868294696, 128.10414861052809, 123.1848520413037, 111.30549999846009, 103.94604153084283, 104.23645948684064, 105.10324829975907, 104.77890974158593, 107.06130255550278, 104.86407638998797, 106.02590745821155, 105.60682194684873, 119.70085935203248, 131.07056231651788, 118.11448989393321, 123.13812113296517, 113.2478219202662, 98.26254241327291, 99.39451395470107, 97.57403455952141, 102.16184867924946, 105.09126316529971, 92.56775247142471, 95.15176466540154, 98.37368705817896, 95.46358172475036, 97.83280175189242, 106.82265881780573], "speed (err) (mm / s)": [0.012059010973047747, 0.01296047540541704, 0.021994120820619564, 0.019733242574079237, 0.015461727727734912, 0.010272853629228312, 0.009822241113100642, 0.010166286096277328, 0.010495976611365228, 0.012881318151949588, 0.014324865871890935, 0.011251586382270739, 0.013555995546237085, 0.03064159589308784, 0.01849500006694973, 0.019191375627813607, 0.018834659548057804, 0.015223594976387908, 0.00988786694571664, 0.011089648570778966, 0.010093359497925048, 0.012663762113710992, 0.016478762148451162, 0.009105756033845792, 0.00982794673885642, 0.012561260733364214, 0.010073983433899779, 0.012152794797545939, 0.0198734287791122], "polarisation (mean)": [0.27941569204317035, 0.36010597748168005, 0.5208932239809451, 0.4519288307651819, 0.25269920299487264, 0.18227203523434177, 0.1561278657615954, 0.16224571506633098, 0.15810134654758037, 0.201341964534136, 0.21929207989593397, 0.1904478464946868, 0.17974995527817236, 0.30688665076612964, 0.47640675492944, 0.3801264558426176, 0.4723451849062618, 0.33922549171037425, 0.1804512451508476, 0.17206339289838665, 0.1821909166112044, 0.20384864376915024, 0.24741624758422257, 0.13487706720608283, 0.1360855994844994, 0.17035931984014124, 0.16877559259003228, 0.17834258439725384, 0.2676054026026616], "polarisation (err)": [0.0029509474227054967, 0.003476597520113364, 0.00432519587293039, 0.003930604065803976, 0.0029783364873820287, 0.0017911184883280477, 0.0015866883447973542, 0.0019239492790775713, 0.00180012859226545, 0.002225061805474692, 0.002319094826162004, 0.0022998175711464027, 0.001998490193572756, 0.004736398648566196, 0.004773295716217952, 0.004095014391493132, 0.00365110305077856, 0.0036108571474283953, 0.0017039918994516952, 0.0017816756171654396, 0.0020642278705644366, 0.00235181916603924, 0.0027077708006595365, 0.0015597723925547006, 0.0013776528265505843, 0.001864283880203512, 0.0017656697501534238, 0.0017891961940299248, 0.0035969069757869378]}, "O1": {"time (s)": [60.0, 180.0, 300.0, 420.0, 540.0, 660.0, 780.0, 900.0, 1020.0, 1140.0, 1260.0, 1380.0, 1500.0, 1620.0, 1740.0, 1860.0, 1980.0, 2100.0, 2220.0, 2340.0, 2460.0, 2580.0, 2700.0, 2820.0, 2940.0, 3060.0, 3180.0, 3300.0, 3420.0, 3540.0, 3660.0, 3780.0, 3900.0, 4020.0, 4140.0, 4260.0, 4380.0, 4500.0, 4620.0, 4740.0, 4860.0, 4980.0, 5100.0, 5220.0], "effective attraction": [-1.2816673866649546, -0.7939732501714029, -0.9273357630596949, -0.9850191680234495, -0.9446558401709751, -0.8768086486329971, -0.8523668658905009, -0.8619276635546448, -1.6813861701424613, -2.833311542121793, -2.25446480749857, -1.6055775812671211, -2.2283628721207367, -1.9331518993143384, -2.221942929337123, -2.1843211725003115, -2.481211305816876, -2.7990219793079367, -2.1905811112750246, -2.4933824353201146, -2.703831820392498, -2.793208009442517, -2.6116868353132268, -3.0666353330060807, -2.842283961387893, -2.824604117658662, -2.9269774689649615, -2.9739099869729695, -3.12896708935724, -2.4240793485489136, -2.9379595792918876, -2.786207801782431, -2.9528444674683176, -2.7467657855591447, -2.891119701087353, -2.7793121013335935, -2.664431825335172, -2.780628721695058, -2.589399937917708, -2.569090150127568, -2.949571331513093, -3.096204623950914, -3.003058313646064, -2.759116018638472], "effective attraction (err)": [0.022791119656303906, 0.011471011472400853, 0.013631818245321175, 0.017053924639810616, 0.019167076401329343, 0.01498642214104912, 0.019266450081838013, 0.012828644865537664, 0.038982371209519834, 0.02824750845307701, 0.025561742754792748, 0.02579470203734004, 0.022583379658296175, 0.03728777241054965, 0.028750304071836503, 0.025546904675948775, 0.03672127689483814, 0.0443489671231455, 0.025431278425465668, 0.03229046693049406, 0.03201885108469419, 0.03612577337055856, 0.016495841070523817, 0.03149160404462498, 0.027899645551439606, 0.02944301026412923, 0.029700014310341066, 0.0357707375026651, 0.04253184771180819, 0.036601206025926536, 0.03237732332204847, 0.02541248592786016, 0.021460012894616572, 0.035237806268512514, 0.032476388106778255, 0.046630121346551555, 0.020187068373295567, 0.028333350329242484, 0.021121451772915405, 0.037840875763342954, 0.05486608207373894, 0.031295108540701326, 0.02934109270774089, 0.04405370610092943], "nearest neighbour distance (mean) (mm)": [58.50127752637856, 66.82209165482247, 63.92179612539716, 62.134671783773776, 62.20858189601696, 63.10476074259187, 65.13803347983182, 62.62160795648344, 47.14715856589287, 31.64682527040385, 37.43234619416035, 50.18067693897701, 49.59028722763352, 45.962642512496, 51.04917262738181, 45.54114029961837, 43.598069024132656, 38.658410796716666, 41.990791482150435, 41.64706002961004, 44.32678834273857, 40.29893063961376, 39.67482218176916, 47.154361123011206, 37.968052429025875, 39.01230677285665, 44.63442223861547, 38.371436775701135, 38.193188480453514, 47.192104416508826, 38.60317264375165, 50.788139810474846, 52.28242054017871, 41.29193205263241, 52.23609539504169, 42.1588524662988, 44.0157035865131, 49.12967260640025, 48.53779118363235, 49.28955635762579, 43.68943555081776, 36.45673069166728, 39.93371235621594, 40.956886694432285], "nearest neighbour distance (err) (mm)": [0.24354225350603825, 0.15032937170298205, 0.12912388358466317, 0.12105008043076436, 0.10527793574606152, 0.12252308703785356, 0.11152224868606096, 0.12260599985913039, 0.19865515638953143, 0.08612588213045011, 0.09001719851516475, 0.17418304246680236, 0.20879189819721472, 0.10465604239533827, 0.15857911551985626, 0.1298205754654545, 0.126099186364092, 0.10940823313952656, 0.160333802822055, 0.10723127815934666, 0.16251314319082302, 0.07279813607743046, 0.13866532478544916, 0.1805453975869402, 0.1483312987123379, 0.1352910411269095, 0.18530811202756037, 0.08716374954612088, 0.06338286025947427, 0.15691103773862047, 0.12408675123235444, 0.213197464304991, 0.15894153987776044, 0.1980581182658808, 0.15768381364096287, 0.20762924346370296, 0.15676115236752816, 0.19601691892329787, 0.2088534368055245, 0.23377753258009287, 0.2010394756969916, 0.08892392682959682, 0.17679706428417447, 0.15317057280044719], "fish number (mean)": [46.06789413118527, 44.8932944606414, 45.9126488939308, 45.8194522079374, 46.34705228031146, 46.2317620650954, 46.28777777777778, 47.02944444444444, 46.75829117481732, 41.52255639097744, 42.03080308030803, 43.516297262059965, 42.85097493036211, 42.636898920510305, 42.94567901234568, 43.16163410301954, 42.81084840055633, 41.51304347826087, 43.23706491063029, 42.79054054054055, 43.148205928237125, 42.45, 42.77837837837838, 43.65587044534413, 42.031180400890875, 42.7403400309119, 42.65647058823529, 41.905759162303674, 41.63768115942029, 42.86746987951807, 41.5878962536023, 42.17505470459518, 43.36315789473684, 41.564164648910406, 43.38709677419355, 44.41130298273156, 44.038929440389296, 43.32, 43.69961977186312, 43.04090909090909, 43.223214285714285, 41.03846153846153, 43.028901734104046, 43.75917431192661], "fish number (std)": [1.9270332457780264, 1.9332102768497328, 1.7466519191411451, 1.897408291390948, 1.533721686600848, 1.6228728228913187, 1.7017851919399736, 1.1821448126285927, 1.535062422661674, 1.6168342102273228, 1.6561176098575487, 2.0684336055273573, 1.9135400543917247, 1.9340583111989096, 2.0140279267079486, 2.1462062429657074, 2.1274663777419227, 1.5927292266465096, 2.194721205274516, 2.0581196429198862, 1.9061115423510064, 1.7873328798881902, 2.008648212259575, 2.554466587365869, 1.8152800310319992, 1.9627036856439088, 2.4184801770496294, 2.0212272267626488, 1.4342701471000587, 2.2313658208311127, 1.4761008340332995, 1.7676868785866235, 2.023470319269346, 1.5696498250804212, 2.1326282614382643, 2.3347214069175126, 2.1155070653249615, 1.9860177911254135, 2.701407858536768, 2.18739344486643, 2.060295668052505, 1.2551668363139017, 2.035601473836667, 2.550280297039634], "orientational relaxation time (s)": [0.9408735997064214, 0.9580323378175912, 0.9844361787879413, 1.0096092652913946, 1.0249556746873432, 1.0264607806140256, 1.0027988389795028, 1.0281796766861286, 0.6931179842846314, 0.40270046781163205, 0.6216882776849058, 0.8119285112614887, 0.7157486147864806, 0.7256885147684912, 0.7355977612622578, 0.7159030971103701, 0.7127232244175021, 0.6384109263600435, 0.703809549912217, 0.6673393710319946, 0.6945057635558258, 0.6563228219508837, 0.645855526646915, 0.6348363812645399, 0.6328937836941144, 0.6472781469093828, 0.6498185731720656, 0.6342057328002931, 0.6637330848596837, 0.6988172146091068, 0.5760210599826668, 0.6763834566435167, 0.6400044935661472, 0.6519859859066345, 0.760327734379389, 0.7359930423007544, 0.704723365082367, 0.6326199215950863, 0.6542374325416769, 0.6999499655288629, 0.6237273839976304, 0.5284750424040486, 0.631526807856391, 0.7334645725111224], "orientational relaxation time (err) (s)": [0.20353077528819488, 0.2470647898780724, 0.231382437030426, 0.351602381720742, 0.28496009646944065, 0.2853383880908775, 0.4246045839099422, 0.3158681950334386, 0.21420065772396957, 0.1301237848312052, 0.14454345693892914, 0.12510816278444659, 0.28749985986828364, 0.2471894143318134, 0.4459549538270637, 0.32168102837529206, 0.3057151271247808, 0.29410128482318454, 0.2649808925841072, 0.26165495764742946, 0.3787900059692224, 0.158571673243916, 0.24521657141883488, 0.44427554273248093, 0.32645991825122206, 0.25629784705756287, 0.24086357688287577, 0.4015590207854927, 0.4666970698721128, 0.300912935074217, 0.24487797456315225, 0.5180306979933406, 0.41976794183483823, 0.2801951375712238, 0.45301813887211423, 0.27328117875373464, 0.3615436132983101, 0.4498849869297525, 0.3599400499325379, 0.31121845707042683, 0.3943474628336256, 0.19564915639552097, 0.3261468174992263, 0.2652883940324268], "speed (mean) (mm / s)": [98.01846961941469, 103.21973892959439, 99.02103340738134, 96.67571141565959, 95.01381011330015, 94.86574339723177, 94.08571377668355, 83.00806893904719, 87.659563165797, 119.43106983150575, 108.39179306196795, 112.86093861287813, 110.3688709843117, 111.78514008359498, 116.1315165238103, 103.55646938582989, 106.6188066536498, 108.23206835409984, 109.18390001881963, 106.29153352605258, 111.62331318202891, 105.26049282957737, 108.47861966859124, 131.70801337424342, 107.98933791846251, 107.24429182665641, 115.0439262915059, 112.08840154019448, 99.28231944439106, 119.83608683818655, 108.58042726817565, 124.1127378138925, 128.0420747086292, 107.90651292173276, 126.98914565228021, 99.20193808869914, 109.46126879336138, 115.517142769883, 116.99034398413123, 116.22056030237762, 103.71911372849934, 112.69523226972069, 102.0656414628651, 110.54745451745232], "speed (err) (mm / s)": [0.019857549376594168, 0.01957118401641495, 0.01703828864872511, 0.01734528510319635, 0.014881523535505013, 0.017337203816823507, 0.019554195721290805, 0.011411315851251373, 0.01748336729842695, 0.021977856600351182, 0.016310060729853033, 0.0176754815934985, 0.02665772015112452, 0.015895915216843214, 0.02217320810022122, 0.017820115514645952, 0.015213640982365263, 0.016405654249498268, 0.01715972308734732, 0.016706789385242126, 0.02079465025421542, 0.01628090132996322, 0.02193840535681769, 0.026249448924257856, 0.0182586730567634, 0.016759028613608708, 0.02251576295106588, 0.01746601076043513, 0.010989463225691184, 0.02882956220861962, 0.020176062937481167, 0.031026191819876568, 0.018542821234131583, 0.02510157690480519, 0.020464304471772457, 0.023865887327145917, 0.01919569275902845, 0.02236816536010013, 0.022092129724140975, 0.02783746205961015, 0.017712290766742172, 0.018483215880446865, 0.020637115935786376, 0.02889115146306248], "polarisation (mean)": [0.2041700397158565, 0.23318169623909604, 0.22782361247984376, 0.20892798370011337, 0.2087950392642092, 0.21873822233587709, 0.206356767462152, 0.16224744991607642, 0.13978122861167155, 0.14334562190105726, 0.18812530529872687, 0.23610853508411067, 0.21434644624398785, 0.1997002371901974, 0.23113001309710465, 0.18119255438057627, 0.2138142978291656, 0.1817630767047648, 0.21251666113991408, 0.20419559354297973, 0.24403014244596688, 0.2179451805683051, 0.24463126941389443, 0.33647673222733104, 0.2774358724994462, 0.2021695272610509, 0.29021323967552287, 0.3149318564234804, 0.24669037264146937, 0.2815879234862704, 0.23100884151494977, 0.299318075006054, 0.2639082304794685, 0.2611690166266623, 0.2846537851258139, 0.22042849392219888, 0.247254907143082, 0.24705845065658133, 0.23192018026769023, 0.3531904912527846, 0.28610814866480694, 0.3190036570102386, 0.2688753329735164, 0.3043004765198218], "polarisation (err)": [0.0023979418043421287, 0.002240415094944076, 0.002490844596888775, 0.0022268217553312463, 0.0023065400789620384, 0.00219565609432142, 0.0022589237228387176, 0.0017766036526326242, 0.0013930614128653948, 0.0015489236096240867, 0.002113885300669409, 0.0025264787670085435, 0.002360234599403564, 0.0022799509972203503, 0.0022825289321498966, 0.0020965885253316913, 0.0020509913134743856, 0.002028962337759519, 0.0020250009256660255, 0.0023388986701763097, 0.002516278175189105, 0.002137314380789421, 0.0025020281731468474, 0.0028463381526553392, 0.0028969135884350087, 0.0022127403059232975, 0.0023451822282096004, 0.0031100582332754204, 0.0023491526896418894, 0.002859234276718503, 0.002263725460413046, 0.002545294164862344, 0.0024704017597352765, 0.0024625639441452915, 0.002856086642165169, 0.0024348371215535225, 0.0026866479146739728, 0.0023337737570130034, 0.002621038921437041, 0.0033487047342089737, 0.002690431934948868, 0.0034391683933221754, 0.002949660367086379, 0.0036064180492930754]}, "O2": {"time (s)": [60.0, 180.0, 300.0, 420.0, 540.0, 660.0, 780.0, 900.0, 1020.0, 1140.0, 1260.0, 1380.0, 1500.0, 1620.0, 1740.0, 1860.0, 1980.0, 2100.0, 2220.0, 2340.0, 2460.0, 2580.0, 2700.0, 2820.0, 2940.0, 3060.0, 3180.0, 3300.0], "effective attraction": [-0.5653422488430205, -0.18990807339359775, -0.04754311849066157, -0.4611884308605668, -0.3258538572839407, -0.2699625129455854, -0.13948763795597527, -0.9143060326087603, -1.2668025219102224, -0.9503128407434108, -1.4642748513741963, -1.3562245525497856, -1.3353574247571363, -1.2508026893017372, -1.872441222615106, -0.5436913450368948, -0.507897753694643, -0.18022234550876756, -1.8778312784629008, -2.756513033026493, -2.9003097278862966, -2.6936241297393417, -2.459617945836076, -2.1753518317549845, -2.0005236452902824, -2.412034852630449, -1.8776188994229803, -1.8977378409450796], "effective attraction (err)": [0.014154442113231148, 0.0144351057479913, 0.009600760963111903, 0.012423700417260212, 0.01141367243845454, 0.011076982348783886, 0.010480834224809709, 0.020824827469235974, 0.024687168799416112, 0.024957681945231215, 0.03252883813223793, 0.013010864058245449, 0.02238947939443232, 0.034521784105250204, 0.01993718871643844, 0.014983817901722664, 0.01333044874133736, 0.020456332940772124, 0.01265314896528949, 0.03396710874330917, 0.05662878361943429, 0.03799811788670006, 0.02919110400836025, 0.033281279905416926, 0.02899137722445438, 0.014393438729409971, 0.01941201012636824, 0.01502516316660274], "nearest neighbour distance (mean) (mm)": [65.46951805497126, 72.7334174794473, 79.75017659487251, 64.23997905639936, 67.27045817493766, 73.83797056801528, 79.60949973089078, 48.88324568607977, 44.88889121399348, 52.7651620946617, 50.791985355394885, 51.16164507604845, 57.69748418562201, 58.07318538596909, 48.512462603368704, 59.824037458021536, 62.960509063268965, 70.83700453522782, 36.62586420353427, 26.443595074189687, NaN, NaN, 34.74577307745915, 31.79013769822097, 32.284825524545475, 29.017265624198036, 34.937057886009946, 33.26338147425874], "nearest neighbour distance (err) (mm)": [0.1974753041762268, 0.16047524546400418, 0.15657424890464197, 0.14790325075018107, 0.13329859173674444, 0.11834013466821912, 0.14070898511443375, 0.1632068495656165, 0.13071393994140332, 0.1576423437396705, 0.15136432639537736, 0.15177832792312965, 0.2019372442476092, 0.20892481518573544, 0.28086252894010433, 0.1574872021774505, 0.1584916623928309, 0.15887774447711625, 0.24623570189491345, 0.04796302644829337, NaN, NaN, 0.092875990280727, 0.07018902715352482, 0.06451783458115871, 0.05912930416396921, 0.07678697802563733, 0.08197863856777801], "fish number (mean)": [44.60496183206107, 41.8503937007874, 43.74726989079562, 46.63963963963964, 47.31457800511509, 46.65056360708535, 45.803921568627445, 46.04821428571429, 43.41737649063032, 44.16862037871957, 43.585480093676814, 43.77777777777778, 44.03155006858711, 45.686690223792695, 42.83759124087591, 47.196969696969695, 43.69935691318328, 42.63380281690141, 45.277013752455794, 40.22222222222222, NaN, NaN, 40.47368421052632, 42.07856191744341, 43.465, 41.97929606625259, 44.028333333333336, 43.68601583113456], "fish number (std)": [2.5926448737324788, 1.7482442943468244, 2.9427871901752836, 2.6073105566097947, 2.0951209338105428, 2.149100962739428, 2.5390642698438217, 2.8421879820853166, 2.310166686389137, 2.7194433985316455, 2.9034542847376787, 2.4502960264596494, 2.9463130219099476, 2.5693352500680926, 2.4881271429794958, 2.1278791331140807, 2.8178290150652376, 2.0978824778085854, 2.9660624811771954, 0.41573970964154894, NaN, NaN, 0.5954583420518296, 1.9025404723236103, 2.136591912368855, 1.681585173883221, 2.483451339478097, 2.289782215857098], "orientational relaxation time (s)": [0.7566411599656888, 0.7627211098732027, 0.8690903713076178, 0.8670743168758138, 0.9071945381430634, 0.9481514063547237, 0.9760447339797408, 0.8293278328245905, 0.737117643298807, 0.7623944839296182, 0.7094677621087878, 0.7291663846099138, 0.7184125090056739, 0.7865027756811289, 0.6764893685989597, 0.8695423823311722, 0.8276930735933976, 0.7907095307411804, 0.5019073596700891, 0.3624710760627032, 0.37014712666914745, 0.4325817935997281, 0.42698916066458953, 0.4565090620213297, 0.5000987084332248, 0.43086347554167476, 0.5336712786848482, 0.5228466467694335], "orientational relaxation time (err) (s)": [0.2216050705796183, 0.5965840873171352, 0.38709442411008993, 0.2845416898030999, 0.29613560632091324, 0.41164906837079634, 0.2216503807569304, 0.24958974936431, 0.2291926335729857, 0.2738807280326719, 0.2218097166042694, 0.4137904359582392, 0.3416526673479463, 0.4246974745079178, 0.3374351764501374, 0.3526843150736627, 0.20740930911463257, 0.1776566159056458, 0.23610093738339036, 0.35666709280812825, 0.3689302282077312, 0.6678029702345127, 0.36147171547539114, 0.14644407571569773, 0.10234369681677535, 0.19614489970625867, 0.18265406993528144, 0.20013426149317287], "speed (mean) (mm / s)": [119.38203938174583, 120.55554714050308, 113.03745710688578, 95.61390660820327, 95.5492341187134, 90.44559864126482, 96.26550830470585, 95.92908090908222, 105.08856248480843, 110.09748246224625, 109.84512134395612, 114.35516015140286, 115.90715900326161, 117.79589241661725, 107.60753981597405, 99.77803141437698, 102.70396993787607, 110.93949478860097, 97.25889285241395, 135.37401445334834, NaN, NaN, 101.2995413108423, 100.0560417004788, 96.42418611927914, 99.20322635078485, 95.52114484767837, 97.68126702765817], "speed (err) (mm / s)": [0.016951736632114786, 0.01463566108222324, 0.017287377409818717, 0.017713252162826484, 0.018716024875205527, 0.014864064068940384, 0.017171807235770564, 0.018973309179653015, 0.01774099370926235, 0.018242186234937768, 0.017846099380395542, 0.017493921531796006, 0.018995680778789444, 0.020343861706574637, 0.022358632713681156, 0.01668354948934424, 0.0180101998227537, 0.011937278259840265, 0.028314987408154545, 0.009196269626182084, NaN, NaN, 0.014745230747637382, 0.015868680131520527, 0.015329781826570002, 0.01715815775966208, 0.016609917844194046, 0.01608109043896805], "polarisation (mean)": [0.25547729681724807, 0.189402310037182, 0.2186280752988008, 0.1745338533822919, 0.1859016177041952, 0.17709547373123816, 0.20369624623001908, 0.23015456879632293, 0.19400971871287445, 0.21336910057682024, 0.26619857238313777, 0.3214171500768927, 0.2587741074978029, 0.29954296510418005, 0.2089172252895128, 0.24653496216406376, 0.26616440544729325, 0.11911955521036308, 0.1558539848688656, 0.1306162516065226, NaN, NaN, 0.11824146575305322, 0.14578483323460312, 0.14112567497021394, 0.1385121758690958, 0.1457474123012295, 0.15199013887197174], "polarisation (err)": [0.0024941667747219167, 0.002078238098929137, 0.002485355825722835, 0.0016956820785600558, 0.0019494173050697307, 0.002049228949568603, 0.0022308230032949145, 0.0029448667449630886, 0.001928884599739976, 0.0022333322467480415, 0.0026211506267612575, 0.0029700335077527044, 0.0028024694228231356, 0.0029419519983943567, 0.002450744695009776, 0.0024082203244460087, 0.002444763748544784, 0.0009598249717299072, 0.0016927088607407064, 0.0007712396956154925, NaN, NaN, 0.001386987931615766, 0.0014821711455873636, 0.0014492019658664717, 0.001369072459213294, 0.001455024601691996, 0.0015740025364179282]}, "O3": {"time (s)": [60.0, 180.0, 300.0, 420.0, 540.0, 660.0, 780.0, 900.0, 1020.0, 1140.0, 1260.0, 1380.0, 1500.0, 1620.0, 1740.0, 1860.0, 1980.0, 2100.0, 2220.0, 2340.0, 2460.0, 2580.0, 2700.0, 2820.0, 2940.0, 3060.0, 3180.0, 3300.0, 3420.0, 3540.0, 3660.0, 3780.0, 3900.0, 4020.0, 4140.0, 4260.0, 4380.0], "effective attraction": [-0.4778371057077201, -0.2868577380550888, -0.05568088169179209, -0.2070488033224268, -0.18632957819149357, -0.2699251416301652, -0.33468443445349105, -0.31587343093902603, -0.8326429434559701, -0.6617846100991255, -0.5486410747628083, -0.25646861002136884, -0.3113357887647604, -0.540299093075263, -0.5810193484169808, -0.3464800887376548, -0.8867736151683041, -2.0725096769864075, -2.0276295750814874, -1.3179751171424134, -1.318612171879352, -1.2426661940916697, -0.9556480663815664, -0.5115473848944003, -0.2942346087233615, -1.1351328076500995, -2.0107600834927486, -2.0421062902819695, -2.403794524600595, -2.9834914877826084, -2.583913691473651, -1.7470195333576457, -0.7285399830653776, -0.29778255381901214, -0.335724386654911, -0.464044623471786, -0.6025725099719901], "effective attraction (err)": [0.008668580059976531, 0.011148797602704656, 0.005792767939300338, 0.011519196498930188, 0.007066996195380404, 0.011081780200913788, 0.01034313026654018, 0.009323717139449728, 0.017345098889350048, 0.012853104782178252, 0.009271215787832679, 0.01640332692511372, 0.01234118342693724, 0.01848598709748101, 0.014762622206849988, 0.020636491701267978, 0.021262854141452868, 0.025403114047838488, 0.016094846360130338, 0.018453626848195775, 0.013552954309617634, 0.02431298686940912, 0.022867560130890124, 0.01962694866038297, 0.025677282323965087, 0.010848337893760183, 0.023550658303492487, 0.023660665860866452, 0.03358889770467646, 0.04872117181451645, 0.031163335151488777, 0.024058593490949354, 0.019391903401222817, 0.015267052510439355, 0.007483120545532845, 0.01582288611569776, 0.014055216053309304], "nearest neighbour distance (mean) (mm)": [57.268987085023355, 60.09072199045868, 63.02803688691241, 59.82427078431393, 61.51263058670722, 59.2121730534768, 56.4456215135935, 58.52205252060715, 48.64460843157648, 51.931641270889365, 55.06380697141053, 58.941473018712536, 57.611615344236725, 53.6188744996586, 51.92746766677338, 57.53806869354852, 46.5841364481087, 33.94649166069956, 36.28076493011707, 42.59194700775944, 48.717815411846736, 46.572890509208385, 51.74805454244694, 58.478460630693434, 59.36557533931377, 43.01273564081287, 33.394905813209235, 33.51636343464336, 30.408149854384448, NaN, 37.068101673509126, 37.30598514539804, 49.756971493103514, 57.30877755371269, 57.03574098515133, 54.350314151625824, 52.94742668281753], "nearest neighbour distance (err) (mm)": [0.1400592462502593, 0.13924530842335048, 0.10203243665358892, 0.11686263269363285, 0.11067339563770412, 0.1032254766577166, 0.1184809306345195, 0.15400064504570607, 0.09339877135838814, 0.11213533347143684, 0.13856293149556131, 0.10875144145978125, 0.08640807452140786, 0.11346049589357178, 0.09427426533832751, 0.10557072593378736, 0.10794536986630972, 0.0706265665838291, 0.104946528374971, 0.13537077584809307, 0.15390117038428788, 0.1639844504413146, 0.17205006823181396, 0.15576645209027704, 0.13100928633802905, 0.18295179421394756, 0.06165746027080289, 0.06787532225386313, 0.05421642294061394, NaN, 0.057510016329973365, 0.08869881919472573, 0.13417728194777911, 0.1353250930676007, 0.11200920531573257, 0.12752834951098008, 0.1093590565713442], "fish number (mean)": [46.60415122312824, 47.59591836734693, 47.746448087431695, 47.58542141230068, 46.99380421313507, 47.60446247464503, 46.84522370012092, 47.696092619392175, 47.91509433962264, 47.42028985507246, 47.60393603936039, 47.54799513973269, 48.151424287856074, 47.58860759493671, 47.94597574421169, 47.68481012658228, 47.959810874704495, 44.73805855161788, 41.57416267942584, 43.69910057236304, 44.01472556894244, 43.85861713106295, 44.75735294117647, 46.139911634757, 47.14522821576764, 47.19537037037037, 42.86767036450079, 42.51197604790419, 41.15714285714286, NaN, 41.98717948717949, 43.30821917808219, 46.875901875901874, 47.00688073394495, 47.34104046242775, 47.36951754385965, 47.50532544378697], "fish number (std)": [2.162867566580011, 1.7837084944956982, 1.6286962019797728, 2.042569006949824, 2.189580208238416, 1.6958786593063884, 2.5396942169039614, 1.798125511376591, 1.4166657941208685, 2.1073081744422177, 1.7753496631405716, 1.9761193336627036, 1.0344197447292187, 1.9393648537321917, 1.5122990126663265, 1.7826582772837696, 1.3336141414140799, 2.9268087539048064, 1.767733767313392, 2.5762721632032255, 2.7082199281148367, 2.7166935199003874, 2.6869531399125886, 2.4340213804641952, 1.989095806224728, 2.0506947449339847, 2.1250339702461662, 2.0440157256859464, 1.0641658609407825, NaN, 2.0537245074254087, 2.5100894174247697, 2.040119808512359, 2.1825934397844886, 2.054477622381808, 2.0402938244387965, 1.9884953234752127], "orientational relaxation time (s)": [0.8288036232575301, 0.9052080585268397, 0.9174281832397152, 0.9205856075204266, 0.9410450592087066, 0.9696360810292882, 0.9606367688714634, 0.9717336353246819, 0.8296319770523627, 0.8838719020200098, 0.9076331670058917, 0.9901481750819993, 0.9660146680358043, 0.8998411668394866, 0.8835013108462882, 0.9575161269405018, 0.8265759925361248, 0.4677514449426875, 0.509216069344324, 0.7118059225442477, 0.76172286715228, 0.7469421707722369, 0.8103772490756804, 0.8227111412608136, 0.8782510472425819, 0.7706732728660277, 0.5111163046217435, 0.5040743763153, 0.4492678113933313, 0.44335009103511297, 0.5348728434266529, 0.6236719026551073, 0.8109898116713965, 0.929866669354335, 0.9464436756982869, 0.9718480429718194, 0.9212248604403802], "orientational relaxation time (err) (s)": [0.226842742337564, 0.2675630183292445, 0.13215806305561872, 0.20482556924687825, 0.1431562339149935, 0.1688814970326158, 0.228473472139453, 0.20495715720179067, 0.12228839043347584, 0.203714017265378, 0.19378428238522577, 0.13829017481624747, 0.15787375783638, 0.1797471368475894, 0.23351582884715064, 0.13511913694068675, 0.31306682974305355, 0.16211377922151685, 0.2806145052305451, 0.35841576712655204, 0.4058096388981965, 0.28309866843701725, 0.17954440315118497, 0.23536577341700848, 0.19050642626842712, 0.08436720505061043, 0.14504644788651466, 0.14944171424375843, 0.3014604862349017, 0.6786001611075374, 0.294166781353764, 0.09773838966552323, 0.15722382835690624, 0.18337698729070817, 0.20108240915387865, 0.2242003657754212, 0.20911755741672855], "speed (mean) (mm / s)": [111.15991400268355, 99.66230456810956, 97.9094062052313, 93.08377017046885, 94.83153832867873, 88.3370715806016, 89.86546374116355, 86.61421793142551, 83.06149733237109, 85.94607332420783, 85.93763612713148, 88.97865591991759, 79.91156928246745, 82.28758641085093, 81.61386226566098, 83.90543517419982, 80.29109686890001, 99.21944203256282, 115.6773468342012, 114.02952208116244, 114.41294572857255, 110.98429233592957, 110.08331796027751, 111.7984481599447, 98.58823811510943, 81.53518872240276, 95.9883181775372, 98.64654247802997, 107.67492292356098, NaN, 104.50600585646234, 96.57704535459403, 101.61564666436438, 97.27102140963794, 87.22326326688372, 81.99706677970853, 80.22441529268687], "speed (err) (mm / s)": [0.019251517114185223, 0.01664800862758515, 0.01891001554260037, 0.01818896863489065, 0.02039854228278261, 0.01571254551021312, 0.016803065083124995, 0.018555260033906364, 0.011736212646877848, 0.01710571426460207, 0.018437061853315156, 0.01808463981447366, 0.013016587482726688, 0.019919061522164168, 0.011340908354017024, 0.01715975216967313, 0.013506040316500436, 0.018668185117503608, 0.02038883647960153, 0.016002004916787452, 0.022196957871586428, 0.0208909674107104, 0.023743416047195976, 0.02316765781606961, 0.02124159258212464, 0.013517383970201916, 0.017034613916340324, 0.016584680340272797, 0.01874304456011348, NaN, 0.015550339654059456, 0.01459091968520308, 0.016239664300180166, 0.024126503868738127, 0.01883458824493464, 0.019195831338494413, 0.01712827785888725], "polarisation (mean)": [0.24284999709574925, 0.2116014727588584, 0.21289067956387148, 0.1923721022886997, 0.17514869440852265, 0.18467378119965108, 0.21040851220566972, 0.18510894265772224, 0.13473984001738834, 0.15822142715159607, 0.1858686345376497, 0.17425281407421137, 0.15803816247202188, 0.1684397404052689, 0.15036226414969373, 0.16266444529843904, 0.1414451977280738, 0.1357868875956111, 0.15570255631577828, 0.20167709757969457, 0.2427949438361205, 0.2235778886746792, 0.25633335254704026, 0.2656900120462686, 0.19799445617295075, 0.14351531077964147, 0.1470981162089644, 0.15399796588937223, 0.14479478616355707, NaN, 0.19691217187482407, 0.15486655576103897, 0.1864678270061264, 0.21774320404628672, 0.17473126922252502, 0.18530836502850584, 0.16789258714772431], "polarisation (err)": [0.0023901953941970313, 0.002339470918737112, 0.002045705258621615, 0.0018840733154335185, 0.001889412007592364, 0.00182253456078536, 0.002036340208977783, 0.002161012780159972, 0.0013909421067365873, 0.001692529683218345, 0.0020380134348016825, 0.0015775683273027005, 0.0016211803222579355, 0.0020282711117974926, 0.0014210912674992283, 0.00173171151880597, 0.0012921260302081103, 0.0013775758613113088, 0.0017921091687291028, 0.002158070062151648, 0.002303891476515419, 0.00248700612468546, 0.00246600841071402, 0.002409877906968348, 0.002241179584891116, 0.0015757346246818155, 0.0014287792126647908, 0.0015334017610939732, 0.001223879181384656, NaN, 0.0024279788447232006, 0.0015459882118852304, 0.0022073853100519464, 0.002025643308901957, 0.001895806806908268, 0.001776300103353161, 0.0016457341130547923]}, "O4": {"time (s)": [60.0, 180.0, 300.0, 420.0, 540.0, 660.0, 780.0, 900.0, 1020.0, 1140.0, 1260.0, 1380.0, 1500.0, 1620.0, 1740.0, 1860.0, 1980.0, 2100.0, 2220.0, 2340.0, 2460.0, 2580.0, 2700.0, 2820.0, 2940.0, 3060.0, 3180.0, 3300.0, 3420.0], "effective attraction": [-3.7334962195726953, -3.1572102274996228, -3.08930224160778, -2.9223404277743446, -2.07560276537267, -1.5142599865196495, -1.3449555151737635, -1.2505842234616464, -1.310971914674244, -1.3721805050500007, -1.1909699724383311, -1.1720907865265155, -1.038098392181789, -0.9408010390294969, -0.9731935628239868, -0.8011942511709862, -0.9947038137199321, -1.1988750872542673, -0.748857787573951, -0.9611121118951405, -1.1132681445466424, -0.8450467162779014, -1.4428818357493542, -0.886081198922158, -1.1590214164636696, -1.2489630905855933, -1.2583495752040077, -1.290723730734591, -0.9750640027465037], "effective attraction (err)": [0.08250851672846969, 0.034880275113595455, 0.03184105494380453, 0.03557530430081234, 0.027162383688134877, 0.01670376670763503, 0.009540306796837848, 0.029781613546699767, 0.013342248245122947, 0.021591613157004547, 0.017509933823133587, 0.01733393822767717, 0.014316476694477855, 0.019935360908975047, 0.01543519236656888, 0.01471203528258522, 0.023246965941816463, 0.02800356827217192, 0.06814337021829897, 0.05002959504453593, 0.01393154574247791, 0.039628041809238686, 0.11582838983513773, 0.030125323182410325, 0.09288859361153717, 0.12589542675821538, 0.071779241304988, 0.06594352253205353, 0.04279113090275227], "nearest neighbour distance (mean) (mm)": [31.21770728370335, 36.92351689303065, 36.1437027345518, 40.97933697477313, 49.4916146176746, 61.69088747666285, 65.15935335802175, 64.53029111198428, 66.41165490857571, 64.7651426180391, 69.88869053828235, 70.57201247663832, 72.12084011537779, 77.05462116149121, 76.83911813065721, 78.27164752726333, 75.46292902000515, 75.46688319733991, 83.6047857728205, 82.51472045864793, 75.14164858742441, 78.0554752482087, 72.97347894615643, 78.75113635630355, 71.9304444565335, 77.6867752591939, 77.47631593080109, 73.19750897787267, 77.72880852390922], "nearest neighbour distance (err) (mm)": [0.1140361731318939, 0.12138286026273004, 0.09099994576135091, 0.12681684357709583, 0.13503656230872377, 0.14231978886535046, 0.17448660782113024, 0.12724594690057975, 0.12779002761079386, 0.14984768614057364, 0.14332528922971488, 0.16757716258536362, 0.13695904844517226, 0.14941138660848907, 0.18080097528957387, 0.1595557583805038, 0.1851322958406673, 0.1865185987077656, 0.17028021127246096, 0.17272667718022183, 0.1566793425884186, 0.18273735711152836, 0.27228394367863124, 0.17422715410377532, 0.23577953412976768, 0.17806615138739143, 0.19375467300956897, 0.191433776870422, 0.1661535428506648], "fish number (mean)": [43.769611890999165, 46.03497615262321, 46.84532374100719, 47.33709131905298, 46.4048, 46.657223796034, 46.85106382978724, 46.5154028436019, 46.487269534679534, 45.68, 46.85732814526589, 45.64093959731544, 45.980891719745216, 44.1588693957115, 45.35780423280424, 45.74979887369268, 44.072174738841404, 44.3786231884058, 44.83351351351352, 43.08818342151675, 44.82592313489073, 44.384351407000686, 42.82331174838113, 44.192105263157885, 44.76980428704567, 44.19239904988124, 44.22829581993569, 44.790752351097176, 44.74293527803099], "fish number (std)": [2.5441959201139888, 2.344438510831287, 1.9460797347592624, 1.6477273117245104, 2.573273588252909, 2.358472208771404, 2.352285940998966, 2.5884357668741984, 2.1527623613030458, 2.7823915188381676, 2.4827043996738425, 2.6584552567339204, 2.4945069272165665, 2.8030031737244574, 2.52100014665866, 2.509064411972304, 2.732540139209544, 2.6868128557421223, 2.643985746594668, 2.261397091592434, 2.658507585164392, 2.632457144786016, 2.245203036118502, 2.956842932803592, 2.771197496176481, 2.764044541167398, 2.265064607146657, 2.7436348218829534, 2.740610513664223], "orientational relaxation time (s)": [0.38747437849434957, 0.4730783368629973, 0.4566738430418807, 0.543457658574111, 0.7574359075697242, 0.8788025768783287, 0.9455868267564056, 1.012614427508749, 0.9822721604805001, 0.9259293257989432, 1.0665721121590341, 1.0149405314590325, 0.9995929610189107, 1.0376587481214339, 0.9985914582820993, 0.9876463487343626, 1.092914803404381, 0.9677082533730877, 0.9827806486269051, 0.9485785749647027, 1.046307181357633, 1.0308137511413722, 1.0325204579749503, 1.0647414620581237, 1.038964256486478, 1.0520627641467633, 0.9917675745713339, 1.0667838704924748, 1.0766578483210616], "orientational relaxation time (err) (s)": [0.30846513687944493, 0.12304203436531402, 0.1794936410321356, 0.20288585050981048, 0.26323614738123974, 0.114570185719913, 0.16995495499397664, 0.235345782549635, 0.17786863473124945, 0.21637486677988788, 0.2626440341491204, 0.26794110429421314, 0.26985787394567345, 0.2802754877634168, 0.36558324595367125, 0.24234102753109743, 0.425457394428072, 0.25475896607410886, 0.2904709394000782, 0.3102506007601576, 0.3277385188986615, 0.31190340780376924, 0.2928096558364839, 0.40825239556467446, 0.1578529265444603, 0.2903596512195532, 0.33120923770046273, 0.3555227949806866, 0.34855205444196496], "speed (mean) (mm / s)": [156.9854747916869, 157.76666278340832, 146.2674866621555, 147.93249896058555, 136.2323867334337, 127.81740101240933, 130.14464914805666, 119.23844810225069, 126.48245619560987, 126.46359341115709, 115.10291765254257, 119.20446985208518, 119.17221249745081, 114.77646291076323, 117.8507806335901, 118.93753408460553, 109.52377676972107, 120.17976491297821, 121.05534165995412, 125.06659533573169, 117.54878691016594, 113.29012880060391, 113.54719251366251, 117.48306201800823, 111.6278794781059, 115.32793079285314, 112.71132972534797, 110.2910238809638, 107.65690683697026], "speed (err) (mm / s)": [0.024450108165347356, 0.027393850423739336, 0.022396448634427815, 0.025489063941939165, 0.026065404173994583, 0.02019364370694616, 0.02456816918643337, 0.019724543910879303, 0.02457343506418215, 0.0241505051016392, 0.01984896373797689, 0.021222702255056885, 0.021382664216313456, 0.020185276663074892, 0.019840451959593195, 0.020974530459643925, 0.0169565492132391, 0.021920298924994995, 0.01848754719324146, 0.016006035568259407, 0.018688730705032904, 0.017464355341401443, 0.0192180530788968, 0.020267642409827064, 0.019955036121206776, 0.01885745942098581, 0.020647074061565546, 0.019772015441241624, 0.015960564628497674], "polarisation (mean)": [0.15725527836554423, 0.1894127730816985, 0.1787117223514121, 0.18796809827943112, 0.2283843847033359, 0.1993556518355636, 0.25994472038929606, 0.23800784037711947, 0.2458261475932178, 0.2378508200004772, 0.22557227624985568, 0.20884176964012488, 0.20158605402273447, 0.19906027922571995, 0.212414056667408, 0.20588477526555737, 0.23519412716024485, 0.22553145985621104, 0.22011087705772164, 0.2113206351819699, 0.19188343794103888, 0.1988827610283892, 0.20706373547079487, 0.2181896190845008, 0.21476924749363976, 0.20749858640578156, 0.20620256604884624, 0.25217187931198703, 0.20956025529379152], "polarisation (err)": [0.0016259777452249428, 0.0024012144693429742, 0.0019446219920560889, 0.002067954599915418, 0.002557847835648136, 0.002059871423972074, 0.0026203582100471847, 0.002424401384529809, 0.0024834292534423527, 0.0023429172322346975, 0.002457456938103833, 0.0022182189477869887, 0.002193916001294088, 0.0018966243249837964, 0.002310379024613003, 0.002031474542569665, 0.002489196842181339, 0.0024445296233469417, 0.001998759082604104, 0.002516409854911363, 0.0018794463690415529, 0.0022005764814916726, 0.0021640688941372502, 0.0025486718710283503, 0.0021525847796401497, 0.002147012877799403, 0.002045813713364144, 0.0024190118100084848, 0.0023426289314529844]}}, "auto correlation functions": {"Y1": {"nearest neighbour distance (mm)": [1.0, 0.955842172948332, 0.9235766031349506, 0.895261409433059, 0.8693915026164133, 0.8459007365597855, 0.8254505725773934, 0.8083039673057426, 0.7927318103601021, 0.7784708436400721, 0.7657438035279139, 0.7534977304640457, 0.7433492996126149, 0.7334336287051136, 0.723531682678802, 0.7140557082541258, 0.704097621780765, 0.695223893210922, 0.6868929644659432, 0.6790484575876231, 0.6724171097029102, 0.6663097242570631, 0.6594542230698923, 0.6526831607157106, 0.6463673672038871, 0.6411442209274485, 0.6362081417542562, 0.6307023035844801, 0.6254259792507264, 0.6197244106328108, 0.6140792636061058, 0.6088937365083771, 0.604451187064848, 0.5994080323207202, 0.5945778776317862, 0.5900564134145477, 0.5863219970618597, 0.5818439264841737, 0.5778005816706328, 0.5746036143001207, 0.5716442170374093, 0.5687589286241488, 0.5659324059312224, 0.5632112005202112, 0.5601918832173298, 0.5574047874441838, 0.5539447241748974, 0.5516328067112505, 0.5494600857852678, 0.5474764141201629, 0.5451384618139037, 0.5428075520846531, 0.5404083839141077, 0.5384887751164319, 0.5364386886281942, 0.5345967623759211, 0.532850555560687, 0.5314003417479769, 0.5292315325372492, 0.5273995157271841, 0.5263260981748162, 0.5256350721519621, 0.5244413050944924, 0.5240666663950984, 0.5237889460507439, 0.5230248872655792, 0.5216796153474145, 0.5206388067976434, 0.5197106466755832, 0.518400637618378, 0.5189062884435133, 0.5192564492762044, 0.5190876189930809, 0.5184301734577552, 0.5175913757750289, 0.5164863344535777, 0.5162908663108451, 0.5156083234145028, 0.5151465819876602, 0.5144019435822538, 0.5141220070211274, 0.5144625278746568, 0.5142625024530512, 0.5149560654533102, 0.5153928973632335, 0.5160274182725825, 0.515981919440595, 0.5163531100741124, 0.5170887459915009, 0.5169042814784871, 0.5171907941952044, 0.516622849236266, 0.5165503698571966, 0.5166049785653789, 0.5168513821121141, 0.516572142390247, 0.5165258793411851, 0.5170780889561116, 0.5178214266924408, 0.5181636884920284, 0.5181514109926046, 0.5179258648248808, 0.5176001247004433, 0.5169401695732136, 0.5169237262348554, 0.5167077319992716, 0.5166138783528892, 0.5165388531633045, 0.516734463673753, 0.51604384316389, 0.5157228621103882, 0.5150352737470694, 0.5143976474927451, 0.5131115066705689, 0.5122617557606302, 0.5111350661622788, 0.5099255656631223, 0.5087041315150439, 0.5078368731497993, 0.5072356168482459, 0.5061259381547869, 0.5055186019104561, 0.5043370403566969, 0.5031755999723616, 0.5017433211575287, 0.5010585618031389, 0.5005734511370301, 0.49953622697253425, 0.498889319207626, 0.4980281716324837, 0.49678259527320456, 0.49629480622679356, 0.4953677051248755, 0.4947682601461543, 0.4943470024336282, 0.4939625838278801, 0.49344762892396077, 0.49315984216099756, 0.4925087854998869, 0.4918464265930309, 0.49078695504274894, 0.48900908021742057, 0.4884053561410551, 0.48721942677047797, 0.48691333769072115, 0.4855340744666162, 0.4852887164363314, 0.4854932213719297, 0.485714766594706, 0.48573666689157075, 0.4858356574682492, 0.48695510060087926, 0.4871341887867071, 0.4870921909887816, 0.4867989560865783, 0.4867324375257061, 0.4865981090252453, 0.48670325685620536, 0.4870951580812956, 0.4877650521781117, 0.48880050148546084, 0.4899686862266012, 0.49132091762400254, 0.4920340807347142, 0.4930455601218723, 0.4938790746169464, 0.4947135044288744, 0.49530951566454934, 0.49576939877643555, 0.49592845304668415, 0.49591879920907267, 0.49599593012839865, 0.49587975018046093, 0.4952047936654345, 0.49466217016932584, 0.4944504770528902, 0.4949233823065262, 0.49542482176191466, 0.4954635443849719, 0.49565188329304344, 0.4960097360692209, 0.49680824399580736, 0.49776121328320444, 0.4994392076289625, 0.5006295942261252, 0.5005563382156326, 0.5000410815086145, 0.5008273056078999, 0.5000736960112434, 0.5003703261813904, 0.49993998497889947, 0.49998739857049646, 0.5006945894607233, 0.5004775487237931, 0.5000501397827307, 0.4996232953366362, 0.4992678020026729, 0.4982473768072058, 0.49798481082555346, 0.49802702593121734, 0.4977208129967942, 0.4974078045676362, 0.4976735996497314, 0.4968702767681338, 0.4966921051202143, 0.4962270243740323, 0.4956759723894555, 0.4950116877914868, 0.4948896589977257, 0.4947274397748184, 0.4939546469030643, 0.49355899526351515, 0.49397829038086577, 0.4938210794508265, 0.4937891844358353, 0.4934988696595861, 0.49337482110603836, 0.4932124534382428, 0.49289176857432415, 0.49226479943533835, 0.4918030642286248, 0.49127365000845613, 0.4904847139225763, 0.48988923907523513, 0.48930393027082597, 0.4900358531228608, 0.48969982270561235, 0.49005725484459434, 0.4905761719643101, 0.49084598329123874, 0.4917214561603137, 0.4929559934311905, 0.49448503452703807, 0.49555954047506645, 0.49722877425098216, 0.4987674434364987, 0.49989275611585715, 0.5005409965487089, 0.5012434845576541, 0.501907921406732, 0.502624995605459, 0.5030078383562653, 0.5024666604055593, 0.5013842627589065, 0.5009406902819817, 0.5009145728077626, 0.5002954055643186, 0.49937750819021165, 0.49783137283951795, 0.49694851126396444, 0.4954249441237329, 0.4940980716440639, 0.4932799694742416, 0.49190226318555663, 0.4911891883392093, 0.4913621531071859, 0.4909624514983393, 0.49125215099018105, 0.49159726610629534, 0.49236513048016034, 0.49240835312133185, 0.49345724330148855, 0.4941222412199232, 0.49479468853663605, 0.49627849693916615, 0.49773166872320573, 0.49875064256398927, 0.49940949572654725, 0.49929091039150686, 0.49988068280082, 0.4995349840410407, 0.49876108872794606, 0.49846696548204317, 0.4984138829812562, 0.49888083315170456, 0.49894923070608155, 0.49906862882666364, 0.49922783045990543, 0.49970318990088886, 0.49990853520570294, 0.4995438021378803, 0.4989818296946097, 0.4991407246415297, 0.4996475569427281, 0.49996598693218025, 0.5002234718749218, 0.5008656641605214, 0.5011299112894544, 0.5015786497280601, 0.5011689124014698, 0.5004596863091229, 0.49965582307655637, 0.4987450266454722, 0.4973821847745387, 0.49682797562599973, 0.49586399439825546, 0.4951025917729459, 0.4941933068360742, 0.49308626165010877, 0.49288175958214686, 0.4916905301030575, 0.4916516407148008, 0.4910708048617957, 0.4907525811000629, 0.4899770592326599, 0.48965593398261537, 0.4888031054340474, 0.4885777963145621, 0.48848910707009974, 0.48847729826830005, 0.4886952444936383, 0.4888420120038385, 0.48796127843296433, 0.487641748345996, 0.48661615598075136, 0.4866511472835045, 0.48611826339640934, 0.4857773317741186, 0.48497120233607227, 0.4838861025914424, 0.4827089149782652, 0.48224785980227836, 0.48260491224596375, 0.4827792485611542, 0.48279792727332854, 0.4825501018718994, 0.482804939146523, 0.4840337994778316, 0.4841952215034375, 0.4845936638441664, 0.4841397449894959, 0.4837399848954685, 0.48332336024596845, 0.48343508381993106, 0.48307889643081153, 0.4835127613264726, 0.48301545096547893, 0.48286262802936003, 0.4828149053389875, 0.4828094355746721, 0.4833368393331636, 0.4835544680840086, 0.48419549615217766, 0.4851941388832053, 0.48556242914340286, 0.4862052956320577, 0.4872798558672362, 0.48865656350864534, 0.48884140148169986, 0.4903980723272223, 0.4910208491153149, 0.49152505243144645, 0.49098870647176385, 0.4911004474820232, 0.4910878174481665, 0.49088888726005403, 0.4912280100148741, 0.4917598495749866, 0.4931686462511224, 0.49445696391345295, 0.49516713221665976, 0.49536596769656793, 0.49547169167939886, 0.4958204025078007, 0.4963500605906641, 0.4965645561835811, 0.4972194441359492, 0.4970238391705894, 0.49666425386311014, 0.4962940433263381, 0.49585521741797917, 0.49613255547499946, 0.4965101845766721, 0.49602742997351, 0.4958444402567896, 0.49533590128850674, 0.4948276934050628, 0.49434919904422303, 0.4933671550066683, 0.49304287816357323, 0.49226834524201407, 0.491486523451748, 0.49125830166465223, 0.49091138008827495, 0.4903007487470002, 0.48980804818415385, 0.4892220318889737, 0.48800443994104153, 0.4866657764866519, 0.4855255862187514, 0.48361923066028323, 0.4824455252693589, 0.48171379559912947, 0.48117294029459207, 0.48047464749828533, 0.4793728437575568, 0.47920299081378714, 0.4798144224394901, 0.4808037418725423, 0.48138052115538676, 0.4814841116332006, 0.4818407968323431, 0.4821239512877962, 0.48357126269775724, 0.48446056904130186, 0.48460473713953683, 0.484251831116526, 0.48425889504959324, 0.48396742902762957, 0.4835116896203474, 0.4826866775990227, 0.4821243542507835, 0.4820845956549761, 0.4823341259990392, 0.4823518509163305, 0.4820341062439243, 0.4826488447610066, 0.48339040439426745, 0.48349475989864804, 0.48413372284400297, 0.484873684113071, 0.4851473840801677, 0.48557838214909615, 0.48567508328077136, 0.4858766348838257, 0.48570571043471195, 0.4850839864487512, 0.4847821492088912, 0.4838744144086139, 0.48300189187765225, 0.4822114154014024, 0.4823949130414751, 0.4814427810460319, 0.48094210087425737, 0.4801007826705405, 0.4795508405744243, 0.47923911611226644, 0.4789190280451871, 0.47847792706701336, 0.4780498315496115, 0.47768609086600977, 0.4772164317574587, 0.47707745762550974, 0.47765367291347205, 0.4782992634106407, 0.4784889355618713, 0.47836069054738906, 0.4783978255389165, 0.47846604457348657, 0.4794543994330484, 0.48005474538512827, 0.48062318053919506, 0.4811276628451738, 0.48180737104897486, 0.4826510292759616, 0.48247599252761514, 0.48284192899229056, 0.483372798063586, 0.4831546089736807, 0.4832671212211698, 0.4830944413011148, 0.4836927332833359, 0.4839964720984293, 0.4845129225296661, 0.48427438580239335, 0.4834351684086433, 0.48346733494085403, 0.4828813248525678, 0.48266714649477466, 0.48309833503886157, 0.48307398127361617, 0.48292120687374096, 0.4833552742608445, 0.48270133016671185, 0.4823074550517428, 0.48163396625088944, 0.4813769670684084, 0.48095632580071784, 0.4802177113655751, 0.4792488591420281, 0.47873359879556715, 0.47786886947407875, 0.476562925522331, 0.47487491555222877, 0.47357424524248376, 0.47267201161685257, 0.4717505448935183, 0.4705116673191183, 0.4694573720892411, 0.4686500825316523, 0.46873528938961945, 0.46867560715968176, 0.4681904171248152, 0.46813877969004003, 0.4674761609593728, 0.46676588922075335, 0.46636133306189925, 0.4666806409776537, 0.46629645958986893, 0.46527234229401426, 0.4640094012880146, 0.4628378075229189, 0.462491326424076, 0.4623497672817385, 0.46209280682008075, 0.4619060689025511, 0.4622934912225349, 0.46147909753808214, 0.4608675653206312, 0.4594917319437471, 0.45806308954992814, 0.4560292161898392, 0.4542518515610024, 0.4532203799033699, 0.45234571226954806, 0.4510126858387023, 0.4502342872385035, 0.44903772881244725, 0.44791614575681615, 0.4468183275899245, 0.4454013224519955, 0.44404074006244615, 0.4430616088368003, 0.44264019523408576, 0.44190361190282124, 0.441380244571199, 0.4417877521947755, 0.44152251718706853, 0.4412457364569916, 0.4418431885726359, 0.4431624883573523, 0.44374821635189743, 0.44378706538966695, 0.4442131584901368, 0.44463413566267035, 0.4455050501522673, 0.44677342271614956, 0.4487821244054513, 0.44960765499427546, 0.45075779390677817, 0.4522314591956824, 0.45322139958836616, 0.45479143519780013, 0.45589234578381377, 0.4565787875919689, 0.4583125350449631, 0.4596914009118167, 0.46088090683414085, 0.46124903508289256, 0.46304696995530764, 0.4641752307844351, 0.4654563983013371, 0.46581200332356965, 0.466361537324922, 0.4664583608903698, 0.46669233822043577, 0.46634517034557166, 0.46616209223573635, 0.46624023218101746, 0.4656370922900347, 0.46514089421613225, 0.4652573881831545, 0.4660888516289923, 0.4668857160159044, 0.4672308524757984, 0.46761434155122455, 0.4678677963657984, 0.4680372470766341, 0.46904251834733, 0.46963933066158897, 0.4700355454058632, 0.4702786383713713, 0.4708132830281675, 0.4715232540372715, 0.47187680566345397, 0.47238841662726144, 0.4730404401765202, 0.472669377901935, 0.47219172881665566, 0.47169366822060854, 0.471187609186264, 0.47047306769007563, 0.4705203952009885, 0.46982919380575056, 0.4687859516317764, 0.4677279478638434, 0.4667560474999022, 0.46600059691798285, 0.4654339182833183, 0.464943462230975, 0.46478519388364525, 0.4642073787997796, 0.46316183392735594, 0.46204079377283763, 0.46063516763881335, 0.4590560747956761, 0.45708759212897176, 0.4546953370165035, 0.4534814810404195, 0.45327036311391095, 0.45256436206764206, 0.45200737457990825, 0.4514049247866189, 0.4515042153956379, 0.4512571566707294, 0.45101485545946474, 0.4507032013271478, 0.4503815572737595, 0.4496149697587727, 0.4483227957388095, 0.44788788988254535, 0.4469751542765376, 0.44706157301409405, 0.4465324145103308, 0.44690064657862755, 0.44662272289184946, 0.44618693312675306, 0.44616332609221654, 0.4458903046659408, 0.44477667169247537, 0.4434226964585197, 0.44319141956611885, 0.442357787146389, 0.44216114253447336, 0.4423930172965423, 0.44286596655235766, 0.4436610055524252, 0.44389696836001985, 0.44422507870527556, 0.444742332301052, 0.4449243606054317, 0.44499097485687455, 0.44515300489628523, 0.4455817159739265, 0.4464116434687589, 0.44655363277645477, 0.4467804046955101, 0.4473686738068042, 0.4486139664412247, 0.4501867218963565, 0.45093415636739803, 0.4520668386886583, 0.4519195884285008, 0.45230883415932394, 0.45198752319627034, 0.4524041464801403, 0.45229176300012025, 0.4518665223482403, 0.45198380209273387, 0.45164700412456554, 0.4517972065925781, 0.4520954265490097, 0.45267189716413375, 0.4533238603995741, 0.4543249490032062, 0.4551568089580493, 0.4547380846889965, 0.4550739965732004, 0.4561234757418118, 0.4567381183652576, 0.45757471373550684, 0.4583726063540274, 0.45866238216049204, 0.45918706175747886, 0.45957632009153976, 0.4601456490466106, 0.46053873312920135, 0.4616772027048948, 0.46288854567784116, 0.46376962906690505, 0.46527612106171085, 0.46546915241139397, 0.4659487395333451, 0.4662927862039019, 0.46674950191877945, 0.46714660322677076, 0.46763291543742735, 0.4674345172397442, 0.4669658975456539, 0.4662138472476649, 0.46551518977469963, 0.4652263947406335, 0.4646063114324785, 0.4637493036925704, 0.46349476300994674, 0.46280311226795867, 0.46305702654355396, 0.46280783296055883, 0.46267312284926565, 0.4625362316309792, 0.46207028918732906, 0.4614795958692447, 0.4597421030512678, 0.45794357101896893, 0.45570528969088403, 0.45431344624714415, 0.4530964746418007, 0.4522174901815774, 0.4511465030230958, 0.45066753154628714, 0.4499051847813546, 0.449619375788108, 0.4503189392114197, 0.4496489612862158, 0.4502447562280004, 0.4502126754796168, 0.45015200096797786, 0.45024530130589446, 0.4506472402683126, 0.4504072313924904, 0.4513405186134238, 0.4522596468575332, 0.45281130156212, 0.4528274027188443, 0.4524821493748485, 0.45241142513358734, 0.4524238486617835, 0.45237381423665535, 0.45309656836218865, 0.4525313948123872, 0.45190556764026973, 0.45137580188662296, 0.45116682152628973, 0.45038242295744746, 0.4497327308052837, 0.44965160884606925, 0.4490481509647669, 0.44871691260210655, 0.4476222882538672, 0.4469540926100455, 0.44702144134931815, 0.44692098729523605, 0.4469314630961901, 0.4463828974914641, 0.44621027740518004, 0.4461993729144023, 0.44600250975639605, 0.4458219004633104, 0.4464146248102246, 0.4465559889431206, 0.44577600229501163, 0.4446423445387869, 0.4439449904273933, 0.44312978319948304, 0.44291677337274266, 0.4421500489609779, 0.4418045790577445, 0.44112018297136407, 0.4409636012852947, 0.4400900612053388, 0.439219113562602, 0.4381851017394284, 0.436892436682753, 0.4355946227240463, 0.4348309984755098, 0.4347754724983198, 0.43465540630032734, 0.43471271017395186, 0.43483866034989893, 0.43450422382787285, 0.43431407100728314, 0.43351225903698554, 0.4334751720917549, 0.43374331585729325, 0.43352309947818785, 0.43279323234702566, 0.43176651610227873, 0.4308351964635455, 0.4294632009510953, 0.4289516466472895, 0.42875739054065354, 0.42931685616573007, 0.4296582864039573, 0.429276097488501, 0.42991759444822175, 0.4304599527274134, 0.4309578923156573, 0.43153775436181285, 0.43125472795783365, 0.4306792194032285, 0.43016184015069814, 0.429151914111173, 0.42807947216007414, 0.4271994420842991, 0.4262978915234912, 0.425373691962577, 0.4246390595347768, 0.42441605877937133, 0.42319528063733336, 0.42246865871936023, 0.421901642487469, 0.4212191600520254, 0.42116588025804574, 0.4200534349590058, 0.41896880642459666, 0.41797506839476317, 0.4176293465533568, 0.41666975887143576, 0.41554680547035966, 0.4149498989794529, 0.4145875147277265, 0.41458093854509503, 0.4147678941654691, 0.4151434753437333, 0.41549543813386364, 0.41552790398794415, 0.4155018693558687, 0.41622588840494307, 0.4166294936035615, 0.4168141473669646, 0.41718629562380916, 0.4171209387409368, 0.4176422208973129, 0.4187644955155113, 0.41900105444139085, 0.41884591985906305, 0.41847938999225104, 0.4184709523601062, 0.4178918688013011, 0.4174974642805934, 0.41730264229772257, 0.41646234875709925, 0.4159182572576183, 0.41628007248220755, 0.41658166280160097, 0.41696447041206014, 0.4171438633496766, 0.4174600360253157, 0.4174834360204705, 0.417860123645677, 0.4177710518455414, 0.4169199345405367, 0.41648953027775165, 0.41645181483194205, 0.4160943662281599, 0.416536122253637, 0.41711705921321396, 0.41805516549468813, 0.4188118315526254, 0.4201590260687406, 0.4202159524544887, 0.4211925472719698, 0.42101501054501933, 0.42032509130200807, 0.4198051514413185, 0.4205438677527331, 0.42112408205055635, 0.42120534069420246, 0.42172384210009267, 0.4209087197983779, 0.4201596147801873, 0.42059912422870666, 0.4205170365319178, 0.4204205182483919, 0.42047009397294904, 0.4204224231777472, 0.42054999592663916, 0.4209341655717548, 0.4216967599776449, 0.4218645160336001, 0.42234239195891343, 0.42273061666954914, 0.422897693548165, 0.423137329440836, 0.4231123528096523, 0.423051508058024, 0.4225673155536111, 0.42283489377389044, 0.42267873420256846, 0.42279387521209905, 0.42295658600283287, 0.42322684784469866, 0.4230326670325474, 0.4235234977681748, 0.4237883243741528, 0.4239273301906396, 0.4237752511448429, 0.424228102425221, 0.4242368375978104, 0.42501937167519843, 0.42497246223013996, 0.4244763333582804, 0.4240863246155205, 0.42339516629299045, 0.42230787079432747, 0.421960861510257, 0.4226485812011811, 0.42262619387190214, 0.42237357432051736, 0.42322573084387904, 0.42398993626388154, 0.42452812153466907, 0.4249034066926958, 0.42539435940103487, 0.42548614298415804, 0.42614479962170404, 0.42634635197813187, 0.4264186621904017, 0.4261536626356888, 0.4263751441061292, 0.4258371305443073, 0.4250908045456839, 0.4250693560756402, 0.426004667142145, 0.42663581843069565, 0.4273465733450608, 0.4277670889543103, 0.42829555027435073, 0.4292109183389513, 0.43045261545566965, 0.4309339731367661, 0.4313770767910893, 0.4322937650455405, 0.4322883996610796, 0.43296191723902744, 0.43297447438089315, 0.4329193250774752, 0.4335169727777029, 0.4338478366284907, 0.43403125457748426, 0.43326321109009686, 0.4329263462841002, 0.4332141566958356, 0.4337735012125016, 0.43355804724531066, 0.43346141393018545, 0.4335764576205316, 0.43355625580669965, 0.43314413659249174, 0.4325892660391376, 0.43169430799568187, 0.43054474468153126, 0.42994247706652383, 0.42902358719757966, 0.4284344521111776, 0.4275093965035088, 0.4263135391204881, 0.42475946373518225, 0.42431377609929966, 0.4239513040714032, 0.42352353519994124, 0.4234822887404319, 0.4232170380239835, 0.42256635041400314, 0.42147873331410624, 0.42022843108484936, 0.41908543604136406, 0.41788005593644256, 0.4177026914019412, 0.41760394741753487, 0.41771747476930426, 0.4184071395363075, 0.4190411468469779, 0.4191262395359954, 0.4196635282800897, 0.41997490426954687, 0.4203763592157001, 0.42071427175010373, 0.41973221280793593, 0.41922398798743205, 0.41880133967456096, 0.4184641652978793, 0.41798552086489454, 0.41749304139928617, 0.41749399021343675, 0.41641922111455254, 0.4155232090486564, 0.415048392802058, 0.41451201133992516, 0.4138093078983317, 0.41389401385988234, 0.4135463855647424, 0.41282453999278446, 0.4132379371059817, 0.4127577729221884, 0.41214359596833605, 0.4118555837182761, 0.41148922546414873, 0.4111594767128499, 0.41116700089516994, 0.41103978812616204, 0.41069418589266843, 0.4104882914027866, 0.4105922830190678, 0.4104387667324808, 0.4101806685352898, 0.4099660657777275, 0.40942948567740495, 0.40878277631619064, 0.4079119440028502, 0.40753596360940575, 0.40688084697377647, 0.4063481915803536, 0.4060922172925152, 0.4057636672313913, 0.40529669949004815, 0.4056314989679468, 0.4058411199074919, 0.40707488597095537, 0.40756283410248556, 0.40771273760446197, 0.40704800949676273, 0.40774156184196547, 0.40722156149323374, 0.40686804428250645, 0.40712098065185437, 0.40774575611825525, 0.4075921770192346, 0.40722427750609497, 0.40701859291268194, 0.40613852151656166, 0.40558523910939726, 0.405467566624765, 0.40516825308713494, 0.40527393955920815, 0.4056556210372175, 0.4062991396845469, 0.4070485543679812, 0.40732364068459054, 0.4075786517997787, 0.40764906141042423, 0.40764058739664716, 0.4072789932267037, 0.4069990113585402, 0.4062018515302967, 0.40640660048312616, 0.40652807095561333, 0.40674074172419056, 0.4066006326785297, 0.4061045841092447, 0.4053343043111881, 0.40527543423358137, 0.405137661303571, 0.4048223940266761, 0.40412513692599167, 0.4031313058747473, 0.4023027709271239, 0.40159483397648454, 0.4009183432899757, 0.400972905661748, 0.4006224512849064, 0.40071403797613747, 0.40065817699331313, 0.40121814068257927, 0.40186541198094133, 0.4024698614876861, 0.4032482968011189, 0.4041936190911667, 0.4049825899045948, 0.40545428828519625, 0.4051083079441036, 0.40480810448773874, 0.4045603904441514, 0.40459542503796464, 0.40427746297003836, 0.40315527238487564, 0.4036734511879671, 0.4030575151828073, 0.40257609102716335, 0.40208742778938833, 0.4019164312235107, 0.40149245591162924, 0.4013848440256211, 0.401145314660903, 0.40094776595637016, 0.40088269458410974, 0.4005096669484071, 0.4006951640435985, 0.4013290096677485, 0.40244784656595106, 0.40334318589050755, 0.40386837710788626, 0.40455075371095006, 0.40451024243788325, 0.40425639308671546, 0.404409754619141, 0.4043006199600342, 0.40364810529316997, 0.40301752858590856, 0.4017905280135164, 0.40093002428021046, 0.40087556104396393, 0.4015179324662936, 0.4017703724346303, 0.40190554720322985, 0.40214857939053594, 0.4025542083935892, 0.4032371243031031, 0.4043741744684774, 0.40498136588430256, 0.4058157700619614, 0.4068895469996032, 0.407396553611763, 0.40761769752115135, 0.40786859227714367, 0.4071788043179878, 0.40648030237302146, 0.4059992454741637, 0.40491153732366414, 0.4040319735918784, 0.40311990678300863, 0.4019366069942969, 0.40141316098213375, 0.4014248647376892, 0.4031097470704451, 0.4033802127893541, 0.40359871840540124, 0.40422315538361037, 0.40511644819940706, 0.40619749804726485, 0.40681070354034143, 0.4078522745626292, 0.4084328567376046, 0.4093717376548109, 0.40943686246881084, 0.4097794702929939, 0.4102438450993779, 0.4107309025736116, 0.41185491856056883, 0.4123263095666445, 0.4121989148210186, 0.41306092121261695, 0.41314044136881795, 0.4131095961668137, 0.4138269128026772, 0.41487295270422, 0.41579300114545437, 0.41668710741594006, 0.4174525148494526, 0.41779666542049465, 0.41858658317118047, 0.41892031285901354, 0.4191993635711014, 0.4185755560527982, 0.4179212808475852, 0.4178705852922168, 0.4182743724276565, 0.41843819982909275, 0.41819632052600014, 0.41850441418862483, 0.4183846901694326, 0.41862070559517894, 0.41914518470879175, 0.41972901234215565, 0.4197517197563005, 0.41913900050843855, 0.41851146031218134, 0.418302287659278, 0.4179221627216499, 0.41708892941192705, 0.4169592809521883, 0.4171115120015089, 0.4171204350492181, 0.41672305770617246, 0.4169345368156076, 0.4156796253048491, 0.414521994266871, 0.4133648088549684, 0.4132935805067847, 0.4128508943311472, 0.4120194565694872, 0.41071906826280696, 0.40984132511265564, 0.40900235082845415, 0.4087098802457678, 0.4077938763880315, 0.40696475203395255, 0.40661057949772905, 0.40641281178801847, 0.40541620401411954, 0.4045800427665588, 0.404964160870856, 0.40506150690853676, 0.40513756871172546, 0.40453980559898095, 0.40413832166700203, 0.4038319126832645, 0.40392408111467226, 0.4035736313407491, 0.404302137716632, 0.40480001711180186, 0.40573782286599425, 0.4067397980393799, 0.4069736225858757, 0.4077939712807448, 0.408885494011311, 0.4089317501722475, 0.40898244701682673, 0.4089701937940376, 0.40874988274061125, 0.4086728355704108, 0.40824811085767637, 0.4081587938197874, 0.4077706505053811, 0.40807930243094015, 0.40722972568195837, 0.406030411108517, 0.40478480663793703, 0.4036734786006789, 0.4026166856284723, 0.4023360085801471, 0.4016335439716731, 0.40112175439891684, 0.4005327451193408, 0.39900150368057286, 0.3981817060211705, 0.39771777506317796, 0.3972905907229221, 0.39767723856244197, 0.39673601482013016, 0.39630027037376203, 0.39625495225762325, 0.39619018979730997, 0.3959907326364586, 0.3962571349292282, 0.3963850692031172, 0.39648404507945956, 0.3967328665345342, 0.39773463639642714, 0.3986706816988401, 0.39968442054015046, 0.4004597899995361, 0.40062335450201897, 0.4011571671934565, 0.4014289925222481, 0.40221374405787624, 0.40307191773863266, 0.4038552093283172, 0.405061016349257, 0.40467766156114754, 0.4053253878896401, 0.4054084425540077, 0.4054178865776578, 0.40612463897162465, 0.4061493568368523, 0.4065870054393731, 0.40717715206309707, 0.4070101319522743, 0.407112532423728, 0.4067657715628238, 0.40642128150585344, 0.4054463789700782, 0.40389375418920914, 0.40293041590366263, 0.4017953755285939, 0.40064606313098955, 0.39982872888006976, 0.3985165077148618, 0.39756072092712835, 0.3965025365967554, 0.39525883617832264, 0.39449447829169487, 0.3934533648153124, 0.3926042113375857, 0.39173012026145937, 0.3907914904478991, 0.39001800221727634, 0.38924869917025934, 0.38926527441722303, 0.38896325503407014, 0.3882081194604864, 0.3878637481604267, 0.38714629587627514, 0.386084090061624, 0.38544884465097423, 0.38441640910878877, 0.3835916087622373, 0.3834420288647578, 0.3835522722294397, 0.38349431632344066, 0.38353178668576904, 0.3833324449870608, 0.3834078949269218, 0.3831102620313494, 0.3829848869346617, 0.3833619756124233, 0.3834599450429372, 0.3840210588634155, 0.3840542936017645, 0.38451037651513587, 0.3854119220834177, 0.38558201156294203, 0.385811355648008, 0.3858186661328936, 0.385883451459048, 0.3861482497460249, 0.38659218346105906, 0.38689241050687606, 0.38704262348602503, 0.3871824004716533, 0.38758714276440115, 0.38821766397457497, 0.38921081450783745, 0.3896366725482674, 0.39006299685847023, 0.3903608021382058, 0.39069246434198523, 0.3903055917170588, 0.3895496872111812, 0.38785163786637694, 0.3863960410746336, 0.38474277963595394, 0.38297656849090844, 0.3815030911205499, 0.3801873328769364, 0.3793171835894875, 0.37839775118905183, 0.3785289620421551, 0.3782429850769307, 0.3792911204643624, 0.38096297775383053, 0.3822984195393242, 0.3823810848487807, 0.3827893039337316, 0.3830551866226517, 0.3836974543351645, 0.3841290986331805, 0.384170195927625, 0.3835001897231406, 0.3830862116003767, 0.38264257290447345, 0.3826501482906063, 0.3822052624286621, 0.38264982640774325, 0.38264142522070577, 0.3824540989274175, 0.38263412050502094, 0.3826076956683524, 0.38287923800905976, 0.3829573353839225, 0.38388111217281123, 0.384557709297842, 0.3846523306897205, 0.3843172223568027, 0.3836947075360074, 0.38356028848653567, 0.38404230587955984, 0.3837463194737474, 0.3833582023719783, 0.38309961280771176, 0.3834159028824765, 0.38343535677830975, 0.3834645114995678, 0.3836616630512601, 0.38356145605278175, 0.3835815759683922, 0.38344294046671873, 0.3835217892484379, 0.3838996788741083, 0.38486047541587015, 0.38608721519002703, 0.38732417493408594, 0.3886606644415239, 0.3898423330168444, 0.39118751121013345, 0.39279128586210255, 0.3944735316596965, 0.3954496464619463, 0.39644580641716604, 0.39751580364435907, 0.3990362449679081, 0.4002840346602911, 0.40108545943226115, 0.401709648853038, 0.40136444289229894, 0.400735065955141, 0.4005534675713552, 0.3996045424214093, 0.3987994619584852, 0.3980096501558033, 0.39806361751083935, 0.39775195289991916, 0.3982627069651775, 0.3980428432369744, 0.39835518060324926, 0.39860685215544783, 0.39954317236711717, 0.4005302244046707, 0.40198098276638705, 0.4019919634131965, 0.402414646411483, 0.40241712277783065, 0.40243770694503517, 0.40283137728363805, 0.4025274494409288, 0.4019378625997012, 0.4013910087531278, 0.4016256703377367, 0.4011754778383051, 0.40070747596521217, 0.4011119551411334, 0.4012744129248643, 0.40343421051716144, 0.40465991680887853, 0.40558283198861644, 0.40652807942485103, 0.4071180745750335, 0.40795457141756963, 0.40899062483238835, 0.40978887283835136, 0.4096664383401322, 0.40953888570585795, 0.4097591539873736, 0.4101461776788093, 0.40957060315242355, 0.4089437000523091, 0.4089151672385425, 0.40851467712344713, 0.4079152065734595, 0.40757167480494993, 0.40722308294976856, 0.40678182567654464, 0.4057995931411535, 0.4053788874886388, 0.4047532915725859, 0.40517218020170465, 0.4057714526326075, 0.4056261812189143, 0.405941770873912, 0.40575926523319183, 0.4061359082019532, 0.40674526928390187, 0.4063589098350119, 0.4062999200331082, 0.40576653742216595, 0.4046483138433864, 0.40334875248750307, 0.40193936349005355, 0.4013631861382511, 0.40013205169510263, 0.3990629079818816, 0.3986574808974371, 0.3974175116809762, 0.3964564821257392, 0.3953855077528035, 0.39482808683875903, 0.39424701060210143, 0.39329841459090736, 0.3924454811190452, 0.3922122420294036, 0.391919284100895, 0.3913329858112717, 0.39150915980752454, 0.3913368498537881, 0.3901690808949006, 0.389465377987161, 0.3889398858921244, 0.38840746245671687, 0.38808482358961904, 0.388330177312018, 0.38906492777343615, 0.38977552150941974, 0.3903266491387564, 0.3917027209938142, 0.39242763727969765, 0.3936605978020435, 0.39421063748401863, 0.39432386229230065, 0.39540964734224776, 0.3961218169669723, 0.39651387787659165, 0.39722077546218365, 0.39760434008081935, 0.39721091411653875, 0.39724716571181884, 0.3977391791150147, 0.3978662226242449, 0.3976718137800746, 0.39817616695036423, 0.3983346389818855, 0.3981839722315918, 0.3987999271170381, 0.3992437994888354, 0.39973773764263404, 0.40090308670950414, 0.40221379378576766, 0.4031160924415992, 0.403708015197766, 0.4040312461164572, 0.40492546269575624, 0.40583262261429615, 0.4067162831869584, 0.40735715574338943, 0.40743297121122535, 0.40689686409773357, 0.40588419199130127, 0.4049970999537796, 0.4044951099421888, 0.4039563745389364, 0.4032751664309561, 0.4027591303953352, 0.4031018672120564, 0.4029424928900919, 0.4027420157764562, 0.4032841139736393, 0.4036001774967194, 0.40333644502611493, 0.4039977798905793, 0.4037829730638456, 0.403347405517137, 0.40304918608259405, 0.40322537579938383, 0.4035892295695517, 0.4044175723534308, 0.40526114000466273, 0.4055901347204871, 0.4058738984153411, 0.40569041210376056, 0.4055574146175794, 0.40567702311650927, 0.406213059563029, 0.4063992575198102, 0.406058405209383, 0.40642441697083864, 0.4061250430182654, 0.4065317513796858, 0.40652126381476705, 0.40634057872899687, 0.4070648875582418, 0.40682107352805463, 0.40624602136236365, 0.40581566295808946, 0.4058616271349077, 0.40543069628766354, 0.40586103291585607, 0.4064965008148079, 0.40673827946621105, 0.40678400578498575, 0.407727437706812, 0.4084588007366857, 0.4091484898160741, 0.4097655621940656, 0.4096718823400392, 0.40924747213753987, 0.4082699762069227, 0.40752451339016166, 0.4068049144975025, 0.40637191761189934, 0.40573023771433075, 0.405329622682972, 0.4042691493428244, 0.4036555670662872, 0.40260073712397876, 0.40210319690029045, 0.4022407390512595, 0.40223158929852854, 0.4021243311941641, 0.4018585203767762, 0.400801358041215, 0.39986361615024246, 0.39909708192024335, 0.39812852076575667, 0.3979519804946983, 0.3970414477811331, 0.39590951868511237, 0.39504548549486734, 0.39297052292875523, 0.3917948762202444, 0.39032498209979044, 0.389566620479535, 0.38857267788509947, 0.3876191942924188, 0.3868539081698231, 0.3858821249743932, 0.38511062549460556, 0.3842023383503012, 0.38358743043667226, 0.3833230133900802, 0.3834035293170146, 0.382662468068859, 0.38258856002529484, 0.38176424182007357, 0.3803143986065583, 0.379037965037401, 0.3783274460199009, 0.3778768617981586, 0.37818944287518924, 0.3788472185602631, 0.3801057024387214, 0.38156246691146906, 0.3827164713405305, 0.3832761050056135, 0.3840902110816417, 0.3851505303759164, 0.38598226321374, 0.38748936646917004, 0.38852443480078747, 0.3901045150692394, 0.3913204111952141, 0.3928447064595186, 0.39403379813271167, 0.39497106344920674, 0.3959276374645726, 0.3964085561724805, 0.3972267396887953, 0.3981753119831385, 0.39946568877042066, 0.40071139097982883, 0.4020050559473476, 0.4036982182391066, 0.40445922890710556, 0.404730536592173, 0.4063694881948518, 0.40751987884352414, 0.40867922355259967, 0.40925766508904277, 0.4098055762493985, 0.4099293186654919, 0.4101690644408859, 0.41065598541940046, 0.4115137428575155, 0.41223094168975055, 0.41205730795230855, 0.4120578299220451, 0.41239783850525963, 0.4131828816716381, 0.4132288880511463, 0.41329803066460225, 0.4134946938477278, 0.4134157004825325, 0.4131167422380723, 0.4126842478311487, 0.41305390309464346, 0.4131407702449224, 0.41401478121081225, 0.4144198899448498, 0.4143082230150388, 0.4144197409119168, 0.41387361501944525, 0.41415373329695937, 0.41453141769800717, 0.41487609428933275, 0.4149451872946586, 0.4155601853222253, 0.41608500896094774, 0.41676550216694036, 0.41642813424497516, 0.4163958266061805, 0.415611997604114, 0.41460338639720834, 0.41328651012786055, 0.41256414272127984, 0.41258482236895616, 0.4132465477288759, 0.4128940941619551, 0.4126991460198385, 0.41198335579959094, 0.41153481848019097, 0.4108455192808771, 0.40993606579161374, 0.4089792230941426, 0.4085295512834866, 0.40786346025721676, 0.40722034655267786, 0.4063153110794969, 0.4049498741306161, 0.4040253127774891, 0.40302822590774584, 0.4018257490297368, 0.4007798117127845, 0.3999378670492885, 0.39874998301301184, 0.39705619242873297, 0.39584245601635887, 0.39508813475997767, 0.39412057145795737, 0.3935959828997132, 0.3923979047795253, 0.39129223786866485, 0.3899624052933418, 0.3890758923236996, 0.38797709477320796, 0.38778599169587735, 0.38753352674262154, 0.3874433261964534, 0.3870830051937939, 0.3855994879371329, 0.3843490311650643, 0.38327728064752814, 0.381804463729442, 0.3813403732180097, 0.3814595180875107, 0.38190802179760475, 0.38206561150290963, 0.38216771328604376, 0.3818627466818727, 0.38153389737381516, 0.38198984806582725, 0.3818244236962266, 0.3825334289571053, 0.3835228417567918, 0.38390898695028125, 0.3842354467041202, 0.38453815672773806, 0.38565095443457126, 0.3859291094360979, 0.38599970560816327, 0.3873665918343291, 0.3882798027747728, 0.3890256169616847, 0.3887638426890855, 0.38891799076417466, 0.388282804575253, 0.3874914703437089, 0.38756807257142606, 0.3875012406043881, 0.38670844561769724, 0.3858492883025993, 0.38561198749480763, 0.3853899001330608, 0.3859510137420639, 0.3865177007933241, 0.38643595520467305, 0.3863340826149547, 0.38647952965108473, 0.38575206326184364, 0.38556902331918363, 0.38599591448144127, 0.3869004848946131, 0.3876619322555378, 0.3878660166841128, 0.3889174221113125, 0.38986876453147284, 0.39144411509998056, 0.3926619761477202, 0.3934538196301401, 0.3940378654993181, 0.39416023596116123, 0.3934120263690767, 0.3930369011093897, 0.3930199845561516, 0.39276546820525304, 0.39244074811233715, 0.39237588532538215, 0.39261814685928187, 0.39256682832730994, 0.39245449308257196, 0.39286234982083224, 0.3936469401293643, 0.39360196365754824, 0.3937703873069646, 0.39393478869997706, 0.39355936751419657, 0.39293895577362997, 0.39307056247633404, 0.39290269343870166, 0.39372020077227754, 0.3939453960881405, 0.39387484199930145, 0.3933394822011838, 0.3936724924097661, 0.3940673452572824, 0.3938478472705716, 0.39404288734094234, 0.39395353652901094, 0.39377491631706757, 0.39358228066577855, 0.39316537783018735, 0.39337113824920217, 0.39337321125458036, 0.3936895150719124, 0.3935362559937741, 0.39447296793734876, 0.3946958645512112, 0.3952415555670018, 0.39558029826570684, 0.39627246574331976, 0.396482926325562, 0.3964977260984717, 0.39664257358247956, 0.39679545090073265, 0.3962147744956134, 0.39645123546360067, 0.3963663492823436, 0.3964335881273181, 0.39686761392506115, 0.3961986964070869, 0.3953334922732696, 0.3940685593314735, 0.3933268157367127, 0.3936715281080918, 0.39429423698999616, 0.39503974806840914, 0.3960833065295333, 0.3972317201699248, 0.3987909851242415, 0.3997737904594273, 0.4013315296675593, 0.40249032091500747, 0.40364359836151537, 0.404157766050181, 0.4043328993123318, 0.40415246411781797, 0.40418317141091625, 0.40382941901153296, 0.40416426078419143, 0.40424514025078084, 0.4043215366171306, 0.4041359562456376, 0.4038266441814756, 0.40337494189350503, 0.4030623106649547, 0.40284922289000974, 0.4030574715842419, 0.4030849912820641, 0.40357335486425555, 0.4039617783305288, 0.4038983514752537, 0.40390396263581635, 0.40419621020808744, 0.4039337923717501, 0.404082755434376, 0.40412152076939467, 0.40389390534065445, 0.4030663486193599, 0.40173658906946746, 0.4009391538811979, 0.40085648354237213, 0.39995920377369737, 0.39946433041891793, 0.3993998516701953, 0.39928860791222875, 0.39916381233291015, 0.39889379265431096, 0.39830200510604324, 0.3972937242426391, 0.3966187906662199, 0.3965233694358668, 0.39642394737328723, 0.3954852919549822, 0.39437220404302564, 0.39430383433973804, 0.393959900664368, 0.39396409207962857, 0.39393117757592916, 0.3940394659739601, 0.3932367312887093, 0.39271597070284997, 0.3924438388942077, 0.3924503094428456, 0.392150992795518, 0.39261705093295624, 0.3917880060818021, 0.3919980476122268, 0.39179910174739985, 0.3918108654098842, 0.3914667577583188, 0.39143047044267865, 0.3911247005140446, 0.39095910420879926, 0.39014152034249316, 0.38978101452267044, 0.3898342252553338, 0.3903499130664258, 0.3905455332625443, 0.39092246817973164, 0.39092931996973435, 0.391151140504695, 0.39128489177260195, 0.3910916914876577, 0.3920392746684657, 0.3921252996318008, 0.39273904589334135, 0.3928204725430607, 0.3924411849996362, 0.39249010211322766, 0.3931084452678504, 0.3934989974483792, 0.39415227584723417, 0.3946909053917423, 0.3948135023737005, 0.394898890190599, 0.3950220101105156, 0.3956723420060241, 0.39622962534786377, 0.39704024453822856, 0.39783467208881235, 0.39875098710038387, 0.3989299009277314, 0.39946386777592796, 0.39924094762014084, 0.3994993557672465, 0.3992202201172623, 0.3985878289097685, 0.39787805529854253, 0.3970917254319267, 0.39595939544954356, 0.3949307035880082, 0.3943583628409983, 0.3936809536028475, 0.39351849231830405, 0.3937540055789132, 0.393984184354744, 0.394432130734601, 0.39398966860808404, 0.3935007115939577, 0.3933409008447894, 0.3934439537549894, 0.3929926082218334, 0.39266934592362185, 0.3925289090599241, 0.39176210108994464, 0.39157799102556773, 0.39064441698508934, 0.3904835796457407, 0.3903883187930791, 0.3906084975317749, 0.3904963098179349, 0.39075343429811477, 0.3910087383198359, 0.39202479622295194, 0.393370106855984, 0.3945448967523291, 0.39414870862886614, 0.3938543465786631, 0.39378805156443447, 0.393398716847855, 0.392967984166917, 0.3927692118901336, 0.3926440136998083, 0.3922654488227604, 0.39271829149676246, 0.3925418845085932, 0.39304120583385505, 0.3928062571019412, 0.39218003198734624, 0.3913475817383688, 0.39072080811790516, 0.3900024235902283, 0.3887538533911669, 0.388426034309679, 0.3875525008701297, 0.38691648208937685, 0.387187874965491, 0.3871472043525403, 0.3873061594624092, 0.3874479227397813, 0.38766278199240256, 0.38741825091709986, 0.3874366953124314, 0.38704038069651436, 0.38637153095437854, 0.38599612821154083, 0.3857200714225311, 0.3856065374858665, 0.38553964106097843, 0.38600203463713667, 0.38653076360163213, 0.38735989948907334, 0.38764376676052587, 0.38891371909402944, 0.39014622843789276, 0.3916612655791738, 0.3922090046314905, 0.39139052138993363, 0.39096176635192026, 0.3904231342082896, 0.38879332793039356, 0.3875168376599948, 0.3861853442517092, 0.3848670461720543, 0.3835989834133104, 0.38244972468545474, 0.3819956016014097, 0.3817025186134749, 0.3816786363763599, 0.381588681808759, 0.3818093751416058, 0.3819874804954395, 0.3814607396590229, 0.3797096924342414, 0.3781618845174493, 0.37655320340583887, 0.37538222424276557, 0.3733818659761346, 0.3715342576643885, 0.36964048765926116, 0.3677379517043136, 0.3661056088802972, 0.3646895409023364, 0.36336762286110347, 0.3626982600651494, 0.36258455710415705, 0.3625485651200391, 0.36203848634555336, 0.36131956652487934, 0.36055342414976277, 0.3601079868059728, 0.35985227235541467, 0.3598196625088998, 0.359719518849702, 0.3592010458841796, 0.3585401072781625, 0.3576606633268793, 0.35640576291149506, 0.3558542929923294, 0.3552987312556409, 0.3553478932147851, 0.35505140964220133, 0.35582251680955146, 0.35654326236547484, 0.3574094300476065, 0.3577426360148731, 0.3575129365114613, 0.3577283680206635, 0.35797769908480515, 0.35743837333453693, 0.35714056550490136, 0.3573250138864159, 0.3572320857120668, 0.3568699842705265, 0.35725247969668816, 0.356846475174326, 0.35648877684719216, 0.35564029544984804, 0.3551878860656006, 0.3546515488625642, 0.3541561070345253, 0.35354780487360327, 0.35296270057298007, 0.35252868215220967, 0.35219791128641703, 0.3520089836406302, 0.3520294483053078, 0.3519497367204174, 0.3511634047923512, 0.35121090148307926, 0.3515695604314563, 0.3518395034617185, 0.35177680295675773, 0.3518537698771448, 0.3520023425781084, 0.3525789240384595, 0.3531806615716372, 0.35314569552246944, 0.35355745302091407, 0.3541040280954543, 0.35415470149752304, 0.35390717461023447, 0.35374519568733387, 0.353716475549408, 0.35350055609013464, 0.35352394144567784, 0.35328471946512563, 0.3533909089700342, 0.3540313802902159, 0.3537285406460694, 0.35313587910556954, 0.3533146349274831, 0.35353906049471673, 0.3542554904461131, 0.3556965294950501, 0.35717195219977377, 0.35862446559568656, 0.3605761379552253, 0.3619718672824871, 0.36321204488381564, 0.3648189004511908, 0.36600141100696004, 0.3674384002224062, 0.36835197115738494, 0.3690010794105712, 0.36981805272923746, 0.3698867493097549, 0.370444782827486, 0.3711129371660803, 0.37144225393959684, 0.3718016123694365, 0.37189516085105806, 0.3715819311799858, 0.37138480228516285, 0.3716049910237696, 0.37188364348589636, 0.3721823308921397, 0.37307146793213375, 0.3739848969022064, 0.374872263092862, 0.3761489413913335, 0.37696741723015564, 0.3772319500423836, 0.3769100644059317, 0.3768656603708215, 0.37623770259375516, 0.377154050394621, 0.377790967876725, 0.3785814208496039, 0.37887662695099067, 0.3792603661966431, 0.37928589913447325, 0.3788878681499033, 0.37846876132120344, 0.3784243454186363, 0.3787535390003139, 0.3795469779827687, 0.37921478498628874, 0.37898103367950825, 0.3789482910075041, 0.37945731709327835, 0.37916902170711825, 0.3789863717132997, 0.3791051838263554, 0.37913597468716476, 0.3796083680042887, 0.3799529596510627, 0.38023588182761286, 0.38034638880769067, 0.38036718777407036, 0.38022008860914264, 0.3798407614535851, 0.37983341158653905, 0.37968188727560587, 0.3791114026407776, 0.37831325836439356, 0.37793451741062084, 0.37657750254627514, 0.37550096372152386, 0.37421566097336695, 0.3734175828144609, 0.37289663041715104, 0.37228747757374775, 0.3716600641851379, 0.37024523838542156, 0.36895358242117876, 0.3665535490664762, 0.3647086591399251, 0.36313703561951616, 0.36144618101048476, 0.36020489880939105, 0.3589536853293632, 0.35838155781648495, 0.3576952539345501, 0.3565064644385318, 0.3562040197901039, 0.3564691387271112, 0.3568220167374873, 0.35709713333671433, 0.35690925767627774, 0.3569097331574054, 0.35649894274676414, 0.35612150354014316, 0.3556060662749273, 0.3548209266696913, 0.35486742012160194, 0.3540631548519149, 0.3532810620004827, 0.3525094509366662, 0.35128452465493193, 0.3502776834364015, 0.3501071313855542, 0.3499320379178239, 0.34982966854850217, 0.3498713885508296, 0.3498613908175378, 0.3492546291575149, 0.3485382805527205, 0.34800233589293766, 0.34782913329173343, 0.34787436961495605, 0.34800592635311867, 0.3480593004877108, 0.3479455832188394, 0.34870807918697144, 0.3492147971037772, 0.35019458452594016, 0.35112680054005424, 0.3518336083628054, 0.3521546126716652, 0.3527864046075638, 0.3533000006543174, 0.3543156083552273, 0.35519474484541974, 0.3555183003806034, 0.3561520860148348, 0.35701175077187736, 0.35729463426099556, 0.35761439360320924, 0.3576569655171679, 0.3581150603119348, 0.3588640427719093, 0.35932102571350477, 0.36042671388176983, 0.36145215065840364, 0.3629340480633382, 0.3642312405251377, 0.36531107800108287, 0.36617711856624074, 0.3668106074949836, 0.3675378059239496, 0.3684794582255104, 0.36879742173800995, 0.36924239001112297, 0.36992621752159466, 0.37001204370822616, 0.3698683579358506, 0.3695689802997665, 0.3693420297746786, 0.3694435681859151, 0.3694054181017231, 0.3697592851607436, 0.36979070953507126, 0.36928560958808715, 0.3693758659531147, 0.36950398552950536, 0.36997905006847737, 0.3699641079404453, 0.3706892650785934, 0.3719515569209371, 0.37290850064833025, 0.3733351918760312, 0.373661200937306, 0.3739121245542967, 0.37322122750396114, 0.3735784437521951, 0.3735544980292282, 0.3734026268384629, 0.37406595544231486, 0.37414692295805163, 0.3748839231470435, 0.37556260306434747, 0.37597963843578663, 0.37635325205321823, 0.37595174853704383, 0.37528202924436904, 0.3750945752541829, 0.37421122312749694, 0.3738133390737005, 0.373209814583762, 0.37221850559795067, 0.3712443581772587, 0.3702554813200879, 0.3691025040031056, 0.3684618221249322, 0.36780100835342655, 0.36713237216974015, 0.3666510852855796, 0.36765956360804763, 0.36797601827033555, 0.3682373436087762, 0.36861898468801674, 0.368459615249664, 0.36798021927143565, 0.36744755263190526, 0.3666440276998826, 0.36493310957791353, 0.3642988667343249, 0.3638313174369019, 0.363555968577908, 0.36306875383393067, 0.3624366151382033, 0.36247872673346215, 0.36221504533113486, 0.36162347977686615, 0.3604033761957193, 0.3593331127445628, 0.35858298402735994, 0.3581567104965528, 0.3574544358269779, 0.35668344356871495, 0.35601020094374336, 0.3556873787219771, 0.3552842732690763, 0.3554842745599581, 0.3552915193287633, 0.3554795513504581, 0.35549636499131104, 0.35522918709545165, 0.3553199892670125, 0.3553955181269543, 0.3559345375358141, 0.3558370528275063, 0.35596140764078393, 0.3555653931686832, 0.3556726785307298, 0.3552152795275488, 0.35505124830553614, 0.35454105470488634, 0.3539223955666521, 0.35413186094264526, 0.35516576510141573, 0.3555259757225069, 0.35626345575033513, 0.3564199399537821, 0.3565238318235322, 0.35638280458683724, 0.356052827666959, 0.356024477454799, 0.35505907161963357, 0.3541737303693474, 0.3538275305272935, 0.3536589930902242, 0.35275567591631557, 0.3522198787991139, 0.35112280301005977, 0.35000849041398485, 0.34933026288623303, 0.3483050884188092, 0.3477860138387264, 0.34731422281411234, 0.34655629564736073, 0.34562628017493197, 0.34505159026979026, 0.34534289331644946, 0.3457974503331579, 0.34592377480280057, 0.34603090729640945, 0.34577402899392157, 0.34567107300494765, 0.34514141203709536, 0.34378558004797927, 0.3430350688690495, 0.34284969202633864, 0.3428419631814722, 0.34267267976897636, 0.3423913030944138, 0.34223767510955544, 0.342055339642976, 0.3424405172139479, 0.3424389808763129, 0.342140282204261, 0.34209320647565455, 0.3416511784494452, 0.34126301881511784, 0.3405269987511642, 0.33945057061852535, 0.3390014253815261, 0.3385613043765584, 0.3381670908519454, 0.33778707048225765, 0.3370284737448842, 0.33666255674846685, 0.33616761901424813, 0.33629106095042377, 0.33575662723278055, 0.33540776435155034, 0.33529314133752935, 0.3350150740417344, 0.33512002425322723, 0.33432086539860945, 0.3341668569669895, 0.33320273618361984, 0.3325769167908411, 0.3314767768657498, 0.33172670157579504, 0.3315715861280475, 0.3306239011853587, 0.32990830710588537, 0.3295829467927745, 0.32945640976512114, 0.3292570014303922, 0.3299511563424979, 0.33013673694840784, 0.3298150750136166, 0.32939950322592426, 0.3292629192061774, 0.3288091737410674, 0.32862744427948526, 0.3284009605443406, 0.3280079802862895, 0.32762862452006086, 0.32711524037589323, 0.327575431108463, 0.32779241424059874, 0.3280152739823692, 0.3279867884497258, 0.32811386141836135, 0.3284539407913991, 0.3289059361190967, 0.3292764536604955, 0.3290378953418386, 0.3286112738384135, 0.32912546347515004, 0.3292646886975823, 0.3296438673333367, 0.32910007862072016, 0.32998406006546926, 0.33035466189847146, 0.3303252644559898, 0.331150519581442, 0.33153210432446634, 0.3310999287884301, 0.3307002466705907, 0.3294547431669546, 0.32879081559151613, 0.3276135178663997, 0.3262766921611224, 0.32467021282055253, 0.32316300289637495, 0.3220743136065456, 0.3215636782626659, 0.3210252046086383, 0.32001637119205, 0.318940834669625, 0.3177698487127133, 0.3169492731708135, 0.31678901338542015, 0.3166414622807058, 0.316556601572412, 0.31611976721718116, 0.31566413887034384, 0.3152667120516112, 0.31517032132222134, 0.3153137657106585, 0.3159536312961784, 0.3169576080486267, 0.3179280247728782, 0.3186292964618646, 0.31898630275304257, 0.3188413563349136, 0.31886241564601664, 0.31878573406044475, 0.3189905158694719, 0.31956933619870986, 0.32076245708090856, 0.3209986922790637, 0.3211219270756743, 0.32130073735732684, 0.32152864634564715, 0.3209849853616585, 0.32081852502314917, 0.3203798846504835, 0.32045991147731484, 0.32013750918258094, 0.3200038704346391, 0.31948690107233874, 0.3193871575650468, 0.3196370697425181, 0.31958910323249184, 0.31962911329138965, 0.3192355737682477, 0.31899023447922725, 0.3193821932883659, 0.3190448287127876, 0.3190792617528551, 0.3184026975125133, 0.31839101976737244, 0.3174945705715364, 0.3169659376970884, 0.3169164288133451, 0.3165470872367765, 0.3161554879360851, 0.31587424011070997, 0.3161282317300436, 0.31609607172159926, 0.3165703301674759, 0.3165559105482723, 0.31649924696113474, 0.3160243729075122, 0.3152389084649312, 0.3158637125526442, 0.31652332927652016, 0.31670156063897004, 0.3172568285866368, 0.3168509993697481, 0.3168983996717274, 0.3167257669708273, 0.3163972861505469, 0.3155680877670931, 0.3150691523204169, 0.3142960117279225, 0.3136825661958264, 0.31411787678760705, 0.3152946306239144, 0.31643677213328386, 0.31734338591624117, 0.31832415875567127, 0.31838106244341424, 0.31843676407801835, 0.31967788272949377, 0.3198442726196856, 0.32035022064852825, 0.32097312656867655, 0.3215347680921607, 0.32228873158998983, 0.32253602151707583, 0.32203448588624195, 0.3217747081414764, 0.32222541786023584, 0.3227455690713706, 0.3226551744109543, 0.3232094945742384, 0.3234201483630561, 0.3240700622569782, 0.3245947174945822, 0.325224903024531, 0.3256622136462534, 0.32557241874764303, 0.32629264625629945, 0.32722177140586034, 0.32724446300786164, 0.3270695327935794, 0.3268558543830891, 0.3265062733839089, 0.3259295428263512, 0.32577366576648414, 0.32606291147990124, 0.32574261129958537, 0.3259118538031586, 0.32678407457066366, 0.32733766705731704, 0.3271747679057141, 0.32721796848567714, 0.3276000180293845, 0.32816720861805754, 0.32878721864935445, 0.3292356163795009, 0.32939865966955506, 0.3294137414141886, 0.32899397867251423, 0.3287961725485652, 0.32912847603852424, 0.3292810452557145, 0.3293050878301691, 0.3292413078677668, 0.32971987319225793, 0.3307517802644217, 0.3315500032709612, 0.3317636359796232, 0.3317347453132922, 0.33190681811857814, 0.33204117670900374, 0.3316653902910851, 0.33089392041248117, 0.33032442947205515, 0.3303372164752523, 0.33019310608413094, 0.33011026878895244, 0.32972408859409985, 0.32887211131797134, 0.3283347377827583, 0.3277585676523667, 0.3273194240097362, 0.32730378590261444, 0.32731071792282956, 0.3266800398141725, 0.32655279342626975, 0.3265555653494368, 0.3268916129247907, 0.32639779247311956, 0.32606919191519673, 0.32546002082474373, 0.32451714923339947, 0.3233434453265926, 0.3224353549223967, 0.32166932443854057, 0.32155443362453234, 0.32092971990071295, 0.3207191443608886, 0.32035381150386794, 0.3190247764356076, 0.3183626784486573, 0.317811894522089, 0.31714277917425515, 0.31611041055180994, 0.31564353670158385, 0.3152401643365965, 0.3148173030684159, 0.314032354962141, 0.31381837742950613, 0.3135953705357794, 0.314132867050176, 0.3136788425367229, 0.3133474838898458, 0.31235346166349814, 0.31210479231144317, 0.3112363954445586, 0.31023574441227486, 0.30932097085806176, 0.3089586897947281, 0.30796260011053483, 0.307030753375938, 0.3067550007842519, 0.30619114573267625, 0.30545943874341375, 0.3047554773144962, 0.3043061905489595, 0.3035458689091754, 0.30325591628582876, 0.30246740089576346, 0.30157635202933114, 0.3008051015513671, 0.2999184722965102, 0.299881331836243, 0.29971750616817183, 0.3000992462069831, 0.3007120027658131, 0.30098510208456786, 0.30196508705927855, 0.3025463614778131, 0.303469878266937, 0.3041728748604538, 0.30477828040869165, 0.30492560875241537, 0.304794326713267, 0.3047657345523234, 0.3046801153092848, 0.3052511827397126, 0.3056001713500071, 0.30521452795228515, 0.3048417811305752, 0.30469210747096775, 0.30419050068882236, 0.30392872143985045, 0.304525271311432, 0.3044457152439309, 0.3048353182670015, 0.30526932807195384, 0.3057318222036473, 0.3050979908255026, 0.30512933402620857, 0.3046342371031725, 0.3043412594468645, 0.3041068143930962, 0.3039062240597238, 0.3036192911235903, 0.3031900953559635, 0.30335255174677483, 0.3034946692017314, 0.3027025516506595, 0.30153454661076173, 0.29983180875713905, 0.29883722966386056, 0.29737138776889915, 0.29684293469327566, 0.29660645584292245, 0.29629932977679785, 0.2961756191092198, 0.29656792222041606, 0.29679298056388803, 0.29724594288530515, 0.2979666194178326, 0.2985853899391559, 0.29938659824140773, 0.30021319183673156, 0.3012492689026628, 0.3024507616800596, 0.3043000598949392, 0.30581420176738094, 0.30649001724866587, 0.3072489763650416, 0.3075130241607784, 0.3078910363300712, 0.3082670093538482, 0.3086103705866335, 0.30961734796322576, 0.31012822501466536, 0.3097787411472316, 0.30970945837363, 0.3099351115166716, 0.3099620306832869, 0.3097530971137676, 0.31017987966192234, 0.31191389055395213, 0.3130225844286816, 0.3138528982996434, 0.3150086717715591, 0.31565917060262866, 0.31654019053628724, 0.31696793198385004, 0.31665838042599337, 0.3162759132365631, 0.3157674568855092, 0.31519005468061484, 0.31449150168531437, 0.3134529855903432, 0.31278029201295393, 0.311922051513959, 0.3112416950641426, 0.3108521140469623, 0.31026580633790074, 0.30968664947324437, 0.3090549915023698, 0.3080833753569054, 0.30672741285564786, 0.3050316773018887, 0.3035995869962029, 0.3018513172022938, 0.3006098659842221, 0.3005084081706982, 0.3008338305029419, 0.30153369585405126, 0.3024437329756568, 0.30302755859454883, 0.3035584836737415, 0.30412186274338016, 0.30425417803050464, 0.30435304122642726, 0.3044685655495306, 0.3049312382676186, 0.30514477593908285, 0.3053957974050358, 0.30536904508898016, 0.305290071820238, 0.30538995684544834, 0.30460328001756104, 0.30348410787139884, 0.3024063856832267, 0.3015688844250733, 0.30057990695517445, 0.29997814519091226, 0.2995392208985413, 0.29935915974926297, 0.29931802199921914, 0.2988868191310304, 0.29865207291143214, 0.29792149805153223, 0.29730268139161087, 0.2973121667478536, 0.2971993043491931, 0.296850518202101, 0.2967007223939707, 0.2967993679525153, 0.296060973976995, 0.2958100123605267, 0.29580155325044244, 0.29664358886533354, 0.2971709607775828, 0.29721687213840037, 0.2971192066202371, 0.2969089075715529, 0.2967332351680898, 0.2967186687082959, 0.29647400869088625, 0.29630740623385843, 0.2962791894300857, 0.29625137011306, 0.296008987621332, 0.2956035342441287, 0.29591590273957347, 0.29594082018330725, 0.29577157637661877, 0.2954553072850973, 0.295155510376112, 0.29494590125341286, 0.29465273353258714, 0.29455201740238995, 0.2942567409836293, 0.29437711922400217, 0.2949802125015523, 0.2958148672947941, 0.2966665415397846, 0.29692527806403685, 0.2977135195961773, 0.29798202578067895, 0.29780469040500246, 0.2978735746213845, 0.29783905125590016, 0.2974750041314666, 0.29710441019130857, 0.2971293105417567, 0.29699416814920065, 0.2960686758349835, 0.29556095745217986, 0.29538414990231326, 0.29553740682474744, 0.29543458863213123, 0.29585001810668543, 0.2958472688712326, 0.2954828304314216, 0.2946064886805148, 0.293549859862348, 0.2928780999760519, 0.29230416809975984, 0.29171172883623947, 0.2914380688634576, 0.2913529764330895, 0.291502287006709, 0.29064145773762873, 0.2897576319631317, 0.2887581976578686, 0.2880804725809219, 0.2874940786361804, 0.28703597021273397, 0.2865659924214773, 0.2861569307108612, 0.2858631183213061, 0.2861538913515523, 0.2860199175936244, 0.2850872213008668, 0.2839126466491838, 0.28316419681249183, 0.28226649296896, 0.2813502805955385, 0.2810922505030653, 0.2797652883008182, 0.2784474584750807, 0.2774037238746598, 0.276669443185453, 0.276401034811579, 0.27687566315164824, 0.2765740388258057, 0.27620023851492337, 0.27632568151693504, 0.2758421299303198, 0.2752615034851352, 0.2744203777953071, 0.27383046636868885, 0.2723610973780899, 0.2710947135698287, 0.2711424031485403, 0.27104908780429754, 0.27007661959126955, 0.2695903959411928, 0.26951834746101266, 0.2696577112498516, 0.2696265669033527, 0.2694076796083475, 0.2689553655736057, 0.2683598675536065, 0.26756508600319545, 0.26654914179108696, 0.2660678415881333, 0.2654002295895954, 0.2651108487899658, 0.26461216281941496, 0.2647778520581282, 0.26468258934648664, 0.2649735122637103, 0.2651802319459357, 0.2659831446551225, 0.26624097387319967, 0.2663586234462494, 0.2664567993478941, 0.26635127697293165, 0.26673981964343657, 0.2669926494705571, 0.2666172849177675, 0.26687221449706067, 0.2673351343680638, 0.2685223123673199, 0.2690452319908205, 0.2690267317430387, 0.26884697379572153, 0.2684712496932718, 0.2685968870807235, 0.2680515253823435, 0.268133407727719, 0.26863097818883375, 0.2688608674480427, 0.26898462842872634, 0.26955330580741904, 0.26950653891329207, 0.26935820613542305, 0.2693509104319057, 0.2699168654560354, 0.26925833564454554, 0.2689494690970041, 0.26826233773750896, 0.26721566639806693, 0.2657132447363829, 0.2641076636651085, 0.2625860813960249, 0.2610288025805505, 0.2597329751611883, 0.2589593045820723, 0.25796928588577456, 0.25731888382161594, 0.2567314936908578, 0.2560218638054374, 0.2556769228414221, 0.2548897175907274, 0.2539774391340263, 0.253801350674698, 0.25369129043063726, 0.25360167058109506, 0.25343208126449046, 0.25409223377097795, 0.2546758690927994, 0.25460791011040845, 0.2550257943696699, 0.2553258844125947, 0.2552641844402217, 0.25524592732535184, 0.2548476855053901, 0.2552090391874223, 0.2554540860211585, 0.2557978793180031, 0.25682695196515626, 0.25766040372169907, 0.2586429763082515, 0.25945066174560844, 0.2604618431651944, 0.26146044801908674, 0.2621810391590722, 0.26248297002783133, 0.2623683311197174, 0.2621746816348368, 0.26134696741888314, 0.2607356612295691, 0.2609522370556521, 0.26157371473091146, 0.2623129696141732, 0.26325808815807816, 0.2642265474179368, 0.2646020408263482, 0.2650244769988625, 0.26581763824769816, 0.2659875448078238, 0.26527601819118823, 0.26500296181339994, 0.26485074174801143, 0.2648507056564558, 0.26508778271842737, 0.2650758473680489, 0.264421474084113, 0.26411915259075863, 0.2632457266843109, 0.26289297507308, 0.2621801269708888, 0.26095945307199825, 0.25990042335570396, 0.25919233156884297, 0.2589358067835712, 0.25814283863036513, 0.25757734384675607, 0.2569074917975099, 0.2562256035510513, 0.25572591051727167, 0.25555839820455206, 0.2545743388560314, 0.25413749271535724, 0.2537115019341552, 0.25345448796596903, 0.2534603092815682, 0.25335758339103465, 0.2532664789062111, 0.25304049717628785, 0.2530662248524261, 0.2522338354865324, 0.25118593992236443, 0.25015658439970484, 0.249438004544333, 0.24935705360033275, 0.2493090330888443, 0.24941045312215884, 0.2494685017262568, 0.2500784399296175, 0.2499758647897937, 0.2498994664989752, 0.25023267304275715, 0.2500897684090169, 0.2502798989057238, 0.2506003904734229, 0.25055160164038864, 0.25075356915244584, 0.250438401156493, 0.24994826570589757, 0.25015303742942185, 0.2505091414835845, 0.2503002227548907, 0.2503546975408921, 0.25053721101547444, 0.2504713500409254, 0.25079071292916555, 0.2509642921803435, 0.25098439203780015, 0.25166093192345945, 0.2520379543157759, 0.25273102062717706, 0.25274882756291306, 0.2529057649899137, 0.25295014905337765, 0.252526907404089, 0.25211557469138596, 0.2518689557434352, 0.2516114813930811, 0.2514410230968658, 0.251394467478137, 0.25200677962004703, 0.25183974871479237, 0.2525270553231289, 0.25351308858096244, 0.25413279344072853, 0.2538319714033818, 0.2533118327312088, 0.25328376518679036, 0.2536402705658734, 0.25375593425528675, 0.25485661998138565, 0.2552190152234693, 0.2562348624953767, 0.25735206467320737, 0.2590319254214974, 0.2603776201803849, 0.26179080620454476, 0.2626001824856758, 0.263062668648484, 0.2631159184516321, 0.26300094566609244, 0.2632615314801368, 0.2629078366052067, 0.26299852687429043, 0.2629293060760345, 0.26377242233861947, 0.26436859343120767, 0.2651898581433977, 0.2659284109624386, 0.26671921686305233, 0.26749439464942343, 0.2675098197617702, 0.268004273339137, 0.26836786401046386, 0.268760295344366, 0.268476969375992, 0.2681241983561608, 0.2675987652855654, 0.26731750440317575, 0.26729150486848585, 0.2673457807069929, 0.2673153125242857, 0.2677587008141815, 0.26835682388983323, 0.2682803854755021, 0.268701310005343, 0.2691959712652923, 0.2696420770655269, 0.2697145131433492, 0.2704419257504727, 0.27094218751960736, 0.27192090810826064, 0.27226453048888155, 0.27340034966906124, 0.27432051526719586, 0.27462343334900724, 0.27505319679079643, 0.2755986893634092, 0.2760415943755246, 0.27638865246181127, 0.27635637811455716, 0.27614208300415216, 0.27612239538576827, 0.27595210523063096, 0.27538004649264675, 0.2747169835246957, 0.2744041015590359, 0.27414545928537826, 0.2743521724911145, 0.27439285774266126, 0.27438541147121615, 0.2740850116966216, 0.2735927405924968, 0.2733218227761125, 0.2729694598850921, 0.27256979632734724, 0.2721488733510607, 0.27187887737635946, 0.2716539503132388, 0.2707156116472354, 0.2695566291596422, 0.2686712989521172, 0.2682495766801292, 0.2677311646276844, 0.26741432605147064, 0.2673085065722507, 0.2669801984918516, 0.2669925349114273, 0.2673746769483796, 0.26707784751315095, 0.26688405480499117, 0.26673000013403875, 0.2664682952022456, 0.2669533322505682, 0.26739188484199455, 0.26854803995583715, 0.26931788329717754, 0.2695760510790784, 0.27005291542164317, 0.2701196474354679, 0.2705014270032334, 0.27062764802986006, 0.27002690842616595, 0.2695140134888135, 0.2688041887641026, 0.26805879549799355, 0.26755036652979813, 0.26788669143644134, 0.2680916795513766, 0.26859943589266816, 0.26916459859458475, 0.27006028185051717, 0.27036839049633876, 0.27016265680348994, 0.27038264511005655, 0.2708277264206441, 0.2713641239923081, 0.2719955164747958, 0.27231696828363866, 0.2724461450254346, 0.2726159504417498, 0.27310437444544755, 0.2735536414723665, 0.27403301778664624, 0.27458819750761726, 0.2743918625229441, 0.27335313812148726, 0.2723006408017843, 0.27163793372031864, 0.27122966103400686, 0.27095397067704347, 0.2707498872008943, 0.2695090485264915, 0.2689310268026599, 0.26872657618005635, 0.2684960385143848, 0.2679671920902523, 0.2678487020107171, 0.26794943837644475, 0.2679091817427243, 0.2680087671073993, 0.2686145166673888, 0.2693725321239251, 0.2706432797659941, 0.2713309390474128, 0.2717705619787204, 0.27253252059736593, 0.273266756616939, 0.2742184227830033, 0.2751078882452243, 0.2754631607699376, 0.276193227032974, 0.2766392079086061, 0.2770221306828715, 0.27749069990128444, 0.27788712562954015, 0.2777052762348426, 0.27706943241462245, 0.2773430508325989, 0.278209956308827, 0.2786525721471002, 0.2793362139882247, 0.2794761283947268, 0.28014726076755647, 0.280287135402064, 0.28056028576190095, 0.28080134133000845, 0.28093225285805923, 0.2812455396037146, 0.2825057232410115, 0.28328444987644674, 0.2831628546513893, 0.2836570797763611, 0.2839957273150144, 0.2841209939914864, 0.2846337696471842, 0.2844851500123218, 0.28410493057684877, 0.2837494546703648, 0.2834607234985579, 0.2826260600999728, 0.28230382102830004, 0.28206104546716565, 0.28176049022165617, 0.2810464974914182, 0.28013766871623375, 0.27896836963584054, 0.2774529902014327, 0.27585515653716436, 0.27410900772063457, 0.27244197864032854, 0.2710326262371738, 0.27001652113789826, 0.26924145358621554, 0.26905130393172805, 0.2681787265650499, 0.2681196203855852, 0.26733658113301195, 0.2662204440789666, 0.26430295084311317, 0.2626098052903368, 0.26131130842097144, 0.26039255979452725, 0.25942220135229416, 0.25775644532017067, 0.2566260573996053, 0.25596915904615297, 0.25532182668776976, 0.25461248728459374, 0.2554478639613436, 0.25611111617434307, 0.2570822561153953, 0.25764300437994236, 0.25803927286043044, 0.25881488873375463, 0.2586599815482442, 0.25881932486705306, 0.2595761071499579, 0.25973935125840836, 0.2606634255191335, 0.2619030090064545, 0.26320374181084516, 0.2650912651241712, 0.2659305874261559, 0.2672172816185158, 0.2683690134211459, 0.2687786326179355, 0.2686619180601399, 0.2686031166333913, 0.2683384985068177, 0.2685614724980119, 0.2686078288205977, 0.26835461995336723, 0.2677589192399847, 0.2674986420947694, 0.26689244854162975, 0.2664574518166424, 0.26682213126422355, 0.2678895008939534, 0.2688228469337419, 0.2691953428811929, 0.2691497552914517, 0.2696308478126921, 0.26937853894310076, 0.2693440631533949, 0.268768686579906, 0.26799404926241416, 0.2676387912015573, 0.2677163768914786, 0.26796325953511135, 0.2685114225955198, 0.2694626166554843, 0.26976300635633643, 0.27017044909784893, 0.27079600147891786, 0.27041821542379924, 0.2706718453745603, 0.27107617612543916, 0.2720935816279886, 0.27235152274373114, 0.2723314913876472, 0.2729068323310714, 0.27366559907851706, 0.2738393730744132, 0.2733558447352344, 0.2730778419727562, 0.2733287626605926, 0.2729878537458497, 0.2729042167288652, 0.2727383810829137, 0.2728630508528259, 0.2720874518447885, 0.2718114356875258, 0.27147712384825495, 0.2718494699447139, 0.272354941031242, 0.27323133433849867, 0.27357229349067086, 0.27407806796440437, 0.274378798792967, 0.2743653679224596, 0.27384337191433294, 0.2731478750719839, 0.27287815655155195, 0.27238599131082986, 0.27231777822937986, 0.27141355788181415, 0.27104999591725276, 0.27049422680758645, 0.2696806451648306, 0.2684044608980882, 0.2671629836955762, 0.26659734660608414, 0.2663706986452245, 0.2665103495568149, 0.2668066659582298, 0.2667113149118401, 0.2659526228514075, 0.2659732864824119, 0.2663386188863529, 0.266857785405581, 0.2668645205355881, 0.26690333992749815, 0.26660612579542026, 0.26578169749210634, 0.2651460707918847, 0.2640513155067287, 0.2632966908772693, 0.26254379111977594, 0.26129197225653744, 0.2599087316094278, 0.25896005907488023, 0.2576745695801583, 0.2567196637547952, 0.2552655943204126, 0.2540522405516774, 0.2522333605592917, 0.2510610040892434, 0.24985938910968555, 0.24931749097538974, 0.24890736402659674, 0.24884431479882818, 0.24824207259004386, 0.24856114103640262, 0.24764711624568764, 0.24673129725967927, 0.24599824203896467, 0.24540893242398384, 0.24456297540836194, 0.2436215292853361, 0.2427426263592788, 0.24178307618667658, 0.24138316961226927, 0.2412644712360184, 0.24033850182734032, 0.24029437430528347, 0.2409322256737471, 0.24136392236961482, 0.24088797683844676, 0.24078515926393454, 0.24061258841779948, 0.24069933463169416, 0.24168807437313858, 0.24201520448727648, 0.2424569850806411, 0.24282473312066863, 0.24321414490471382, 0.2429730417307154, 0.24315068121700514, 0.243791371006615, 0.2443032582704104, 0.2451643965619918, 0.24479044567304495, 0.24504561624843582, 0.24573725507886762, 0.2465106638256705, 0.24762147096947718, 0.2486906168782576, 0.24896264848412317, 0.24912199622712164, 0.2489456125057902, 0.24929516239275917, 0.24984726804634538, 0.25101235996243243, 0.25095798082787524, 0.25127116152233325, 0.2513208109528374, 0.2504634384915014, 0.2495786789547471, 0.24883997442534259, 0.24876098180060593, 0.24852573967369962, 0.24881418616474393, 0.24911863055787833, 0.24954720501288724, 0.24984891868226292, 0.250634433726285, 0.2506093877812985, 0.25113447550958873, 0.2511361730749494, 0.24994631736854733, 0.2493351156829789, 0.24838709838636464, 0.2485578611376058, 0.24896609217679208, 0.2486956015319428, 0.24932939154422074, 0.2506158361252011, 0.2512730433053423, 0.25187300056701684, 0.2521731962722342, 0.2525112469801039, 0.25236410544761867, 0.252368201576949, 0.25211085554815116, 0.2516093686342613, 0.25172527689833235, 0.2520946408798326, 0.25247850558695883, 0.2531312697468691, 0.2537471991477773, 0.2542144567516733, 0.2547622747272991, 0.2552941199226825, 0.256010323618604, 0.25670859007514374, 0.2570451081228307, 0.257214044328553, 0.25736057545136765, 0.258157582710769, 0.2580739973884108, 0.2583090497143381, 0.2588714175818741, 0.2586332283755617, 0.2585095662912666, 0.25810855130286386, 0.25776643366746066, 0.2573651958409433, 0.2578289808412827, 0.2586374830042639, 0.2591575706078895, 0.259431366506243, 0.2593362003977049, 0.25901543498803226, 0.2590411551547198, 0.2594340632652303, 0.2594371186145793, 0.25969452220025113, 0.259283440246683, 0.2589768528305274, 0.25822016498021627, 0.2577127047374389, 0.25791397135176825, 0.2574523043133512, 0.2575838062983361, 0.2581834160964448, 0.2590787317026826, 0.2601149477055454, 0.26180042875199194, 0.2627402845736629, 0.2631621814257503, 0.262847803334072, 0.26253234373017514, 0.2625374216204974, 0.26239628572502305, 0.2627345613512522, 0.263075138855603, 0.2638214570250863, 0.2644778948979003, 0.2645579284933821, 0.2649248220171576, 0.265805225354081, 0.2667421659227013, 0.26759763622829513, 0.26835551282136644, 0.26854489213677096, 0.2686503565410665, 0.2690096217689887, 0.2692074251906139, 0.2694161390899173, 0.2698299685826483, 0.27097681024001485, 0.271819905229671, 0.27230329076799403, 0.27228473952823573, 0.27170318766043433, 0.27116509271554323, 0.2707742648631376, 0.2700848711498299, 0.269681804273692, 0.2701957039019486, 0.27105535587535, 0.27127612415649666, 0.2711878362981305, 0.2710980692535957, 0.27067866004965, 0.2712057600270474, 0.2714260722770739, 0.2720857820910754, 0.2729007647148595, 0.2731011177783352, 0.2732917746548235, 0.27372751499383957, 0.2740260579648902, 0.27444538109699823, 0.27441305596980103, 0.27469274846542385, 0.27443211686750557, 0.2745206646169458, 0.2735998901424989, 0.27312929085359205, 0.27260573958920636, 0.2727185965511898, 0.27250424119884487, 0.2723012385852166, 0.27178793728547995, 0.27111217437749174, 0.27073257378847787, 0.27067535726977066, 0.2706871037196212, 0.2699004696996038, 0.26961186552628086, 0.26960289495651824, 0.2695088459452056, 0.2692153672991065, 0.2682021624737439, 0.26716322777024853, 0.2661263401474862, 0.26498856837009915, 0.26416270859681157, 0.2637813689560467, 0.26288423339055933, 0.2627733595866286, 0.2631249313236711, 0.26337533702410826, 0.26318253045770923, 0.2624609256324457, 0.26103226046298655, 0.2600094727893914, 0.25921443861296195, 0.2585724959818168, 0.25795945925019986, 0.25691209942718546, 0.2559259517666035, 0.2543726049388128, 0.2531347005560657, 0.25136932716197424, 0.25015648913771793, 0.24929951272542233, 0.24848241264357934, 0.24795321647878024, 0.24770707116591156, 0.24796728711917995, 0.24754067332245536, 0.24717999962431048, 0.2475749770777588, 0.24759131108443475, 0.24656663908453103, 0.24602464321630796, 0.2463024379756551, 0.24628343700479827, 0.24634102987497203, 0.2456537815549398, 0.2449805595532789, 0.243890549085624, 0.24268962149374732, 0.24197916806109654, 0.2419676841958929, 0.2417551410106781, 0.2412201364894473, 0.24086077245802925, 0.24071030254256692, 0.23986286138875468, 0.23950601456756448, 0.23957998090579624, 0.23891808290453348, 0.23765854804886877, 0.23656154689929787, 0.23572799175185027, 0.23526691558988688, 0.2347255431167422, 0.23401528042869393, 0.23385911362290573, 0.2333621888238963, 0.23310062349266295, 0.23264583411499976, 0.23264044010489013, 0.23284789181917698, 0.23312084115873974, 0.23356304022767188, 0.23358079522553662, 0.23359260145672256, 0.23397611108597596, 0.23422125337950556, 0.23493527984501514, 0.23552729451596816, 0.2358888150947235, 0.23599976150702873, 0.23636723441434312, 0.23657674496110048, 0.23719225311583708, 0.237909797314531, 0.2385196329706635, 0.23951825815534372, 0.2405298352655353, 0.24193873485845416, 0.24298895202062806, 0.24419171214727994, 0.2457750851706666, 0.24627256936398284, 0.24710774798975538, 0.2481524744564773, 0.2500098296213369, 0.2511286138484093, 0.2528703172162575, 0.2542250310080793, 0.25546099468050126, 0.2564720217435186, 0.2578278995013237, 0.25966993910402336, 0.26117154697042716, 0.261887191282299, 0.2628471904147818, 0.2641816786377382, 0.2643648147109463, 0.2647436325125681, 0.2650004893834963, 0.2644649996876558, 0.26344206193926667, 0.2632322070150318, 0.2625847050126618, 0.26193441982101767, 0.2618749574605626, 0.26153969770627716, 0.2612174879338741, 0.2607502803896948, 0.2605454486105307, 0.2603672032024196, 0.2602356395380163, 0.25988759362063846, 0.2598863532448454, 0.2595197621896735, 0.259770724566792, 0.25962874964221877, 0.25986596105519605, 0.2594852161373048, 0.259400782921327, 0.2592236350051528, 0.2593187401726715, 0.2584726826670529, 0.25783168170364085, 0.25716874729088046, 0.25667072373141314, 0.2560583587422341, 0.25644565089910254, 0.2565842466479866, 0.25683865857245153, 0.2571134878928254, 0.25716821004606205, 0.25751201527936934, 0.2576164074028893, 0.2580028832765614, 0.257410555702948, 0.25616155629560294, 0.25529031342026715, 0.25492914377600634, 0.2550655713122649, 0.25530127775348543, 0.255334396423239, 0.25577608006961794, 0.25523873416401094, 0.2542726694426111, 0.2530707563445798, 0.2526104058400742, 0.25176808489579794, 0.25087113414191803, 0.25030111724061904, 0.24956191075316506, 0.24836192190852915, 0.24693597968978678, 0.24569002364789777, 0.24400934466073443, 0.2418545736342983, 0.24063094898115403, 0.23885774103501745, 0.23692046599801156, 0.23537030052185878, 0.2347221344767705, 0.2338441302275882, 0.23301895462507222, 0.23196382306499588, 0.231521072040663, 0.23046536065807166, 0.23010290415310958, 0.22981905374209138, 0.23068274405882436, 0.2316070295705614, 0.23192040564937438, 0.23231388394174574, 0.2332974710542915, 0.2336200391148203, 0.23385501253696378, 0.2338029497819902, 0.23350876812287047, 0.23281092378075183, 0.2323102818984382, 0.23275250333406722, 0.23315128179661282, 0.2335487287970574, 0.23412952842994564, 0.23460312728566204, 0.23504672745501048, 0.23504164879316752, 0.2350172015138052, 0.23436794661256719, 0.23381955115870007, 0.23428161919020565, 0.2342447074206289, 0.23487077813508964, 0.23533350775496692, 0.23553263988886222, 0.2358364556948071, 0.23568865442059017, 0.23629821177090868, 0.2371413614648763, 0.2375812947179281, 0.23781671973875906, 0.23820783887097324, 0.23838822476894164, 0.23797146495980495, 0.23753922972500727, 0.2368539329010339, 0.23643900324281694, 0.23616502181081303, 0.23619164240080562, 0.23565457487631208, 0.2354021992441339, 0.23498977209422212, 0.2348161229356439, 0.23417241893176083, 0.2343215399488923, 0.2341999916356655, 0.2342337086860492, 0.2340430269697572, 0.2337954078919881, 0.23381751732507863, 0.23443157393869113, 0.23545593690302838, 0.23595840759804854, 0.23724189327344525, 0.23828106642286812, 0.23852729954934931, 0.23852886069743834, 0.238389721854091, 0.23855308604280967, 0.23828854775840014, 0.23812344369753252, 0.2373880441152017, 0.2367251746076627, 0.23603026463265073, 0.23533385004318644, 0.23408390847980948, 0.233792364805658, 0.23422173923077233, 0.23378366113093063, 0.23339038388007327, 0.23336093839476135, 0.23369000979141635, 0.2335460662423903, 0.23280979978891675, 0.23242491924236588, 0.23207292740664456, 0.23127433298073313, 0.23039501871359494, 0.22950164449034788, 0.22879649180229447, 0.22792589293455337, 0.22685841478272342, 0.22607726303878964, 0.22564472306045077, 0.22515071539231565, 0.22446457976200032, 0.2240012176697892, 0.22326856266912176, 0.22291055843975868, 0.22225961278821668, 0.2208429346497686, 0.2200674736067942, 0.21984111588416402, 0.21934563707407906, 0.21920861753234797, 0.21911467000792778, 0.2188108803735794, 0.21873258451498204, 0.21864143016612028, 0.2180082110399745, 0.21761297705966792, 0.2177116458236373, 0.21786317468414254, 0.21865947187679896, 0.21887704022836835, 0.21908548188125399, 0.21909042997339243, 0.21832774276463895, 0.2177960015687024, 0.2180203893716822, 0.21804364014655464, 0.21826079708575416, 0.21926139867783853, 0.2196820259958175, 0.22007144056293146, 0.22062242569827098, 0.2209250813432494, 0.22076892211290033, 0.22027240465502682, 0.21992497122505852, 0.2191995563647514, 0.21892186054169788, 0.21939343028845504, 0.2193614993786953, 0.2201139935962554, 0.2207365283897726, 0.2212327215679285, 0.22195135819190237, 0.22228896295709039, 0.2226414294330565, 0.22241471768038437, 0.2223272852560084, 0.22214931787088818, 0.2215829471950331, 0.2214808374271359, 0.2213960987830577, 0.22032931805967798, 0.21921994923259505, 0.21845498070078948, 0.2181241474075963, 0.21721264010267502, 0.21755499391119007, 0.21820129048448325, 0.2191055092061533, 0.21872448038385525, 0.21927704321376365, 0.21922653004327872, 0.21843855859594677, 0.21823082979490652, 0.21740052209450042, 0.21724732896860913, 0.2179552842046649, 0.21842254730721614, 0.2192032178865122, 0.2202355878957646, 0.22126962029549702, 0.2216949879715619, 0.22227611013411522, 0.22273545501569306, 0.22353233881662407, 0.224152796353665, 0.22486200410531296, 0.2250213120083071, 0.22481614568778588, 0.22502270982322345, 0.2255162947097662, 0.22602235013160152, 0.22637549559707515, 0.22690833241029604, 0.22769065867260752, 0.22685182394659312, 0.22700859216241326, 0.22699262827785627, 0.22740996145522174, 0.22809590774581157, 0.2287676401682562, 0.22945519547256213, 0.22933739874538817, 0.22932648252339133, 0.2288903631129919, 0.22851933454042284, 0.22796071343815472, 0.22833591467611586, 0.22866627486262353, 0.22840775321640214, 0.22845357477310332, 0.22938842519870356, 0.23030050429218465, 0.23090924942239205, 0.2318171039390938, 0.23317381345154434, 0.23374117077602916, 0.2341454588377522, 0.23488106801988934, 0.234983964965705, 0.2352289692865536, 0.23510761321727403, 0.2346723151874272, 0.23379966661172585, 0.23365197290650863, 0.23307752820644428, 0.2327013822920817, 0.23238462067737278, 0.2328393521520917, 0.23209924973235815, 0.23178349938846834, 0.23174866428686272, 0.231389323844535, 0.23075237330680334, 0.23041172482650196, 0.23005801235570708, 0.2295290979374375, 0.22904633674687294, 0.22903242959890285, 0.22871792274010444, 0.228016487346656, 0.22799841051527514, 0.22762518051796077, 0.22717794261769592, 0.22709647702178296, 0.22698488887228635, 0.2268277417225662, 0.22695124301457922, 0.22693721868928837, 0.22666377779479358, 0.2265519736090334, 0.22620105995425527, 0.22534637365022017, 0.22516302866383733, 0.2256507583146408, 0.22549591591470855, 0.22587462914582504, 0.2259935079220832, 0.22642443415968236, 0.22618849202843713, 0.2258763142481215, 0.22584298546561127, 0.2260833985851071, 0.22689645261587166, 0.22712774085717102, 0.2270784190012557, 0.22686189213672456, 0.2262324403265709, 0.2264244824295159, 0.22593373507391676, 0.22578716655869152, 0.2258786485558148, 0.22611408326782514, 0.22567404475731828, 0.22589946944328596, 0.22547842389391087, 0.2251096184680093, 0.22446238982808567, 0.22377194333979544, 0.22327367612927596, 0.2223884620131286, 0.22245352637027851, 0.22220012698388802, 0.22170902712985296, 0.22158041471426346, 0.2211201198519621, 0.22050407347438625, 0.21970314963979368, 0.21898679489086784, 0.2183256055319264, 0.21770992389492005, 0.2180665975635464, 0.21760508224952255, 0.21740533491211106, 0.21719169297015412, 0.21651725329445418, 0.21553927413521637, 0.21571845937237086, 0.21546021174113442, 0.21503187205128385, 0.2140282650382352, 0.21346226074638316, 0.21333024055133085, 0.21278245603848864, 0.21220153493900826, 0.21188908767001305, 0.21120304064134424, 0.2114669625237807, 0.21174693986869722, 0.21202856196931588, 0.2123116673150926, 0.2127403684162667, 0.21325551703147436, 0.21312397750708775, 0.21272110929988433, 0.2131759151124832, 0.21278746396821765, 0.21205851289209846, 0.21206527104011622, 0.21215078138946486, 0.2116772991492901, 0.2105687227421381, 0.20989836341433962, 0.2093116514468184, 0.20871084848596408, 0.2080052552322109, 0.20734198389792172, 0.20719450371674522, 0.20700872617598098, 0.2069364051665474, 0.20721518032815478, 0.20730927006813948, 0.20686587861647424, 0.2060217620906712, 0.20566613270245127, 0.20527468770238105, 0.20491753113961808, 0.20519773817987308, 0.2047231017246395, 0.20465674028293393, 0.20389628575068355, 0.20300902639674195, 0.20298649708063013, 0.20344747025409998, 0.20339339075994742, 0.20310108290447967, 0.20315980353446902, 0.20264724522294428, 0.20192822649273068, 0.20188849264849165, 0.2014913380359874, 0.2009142745125171, 0.2003558459050138, 0.2005064386288644, 0.200186130326855, 0.20006368452397502, 0.20007995939273773, 0.1998891219876158, 0.19939370267981374, 0.198839326098833, 0.19810947042448368, 0.19777652221403483, 0.1976963133309011, 0.1970900362346712, 0.19692641229897148, 0.19653641791022394, 0.19633377696897097, 0.19604925981920504, 0.1959738356464093, 0.19618926670854092, 0.1966082824860854, 0.19679810551287935, 0.19721637042280696, 0.1975583706449925, 0.1982958324577382, 0.1987751102702067, 0.19868258489411467, 0.1990684909692841, 0.19932098445092425, 0.1997377617776092, 0.20030663937330828, 0.20030054232420644, 0.20076024931819259, 0.20146561344072772, 0.20207328435838753, 0.20273296444825292, 0.20313663335355645, 0.20330329073889125, 0.20383206203375406, 0.20479927054689723, 0.2058714118150764, 0.20690569111744816, 0.2078930789463764, 0.20772700564316787, 0.20767186527078066, 0.2076831662405784, 0.2075074394956446, 0.20701129720341854, 0.2072272261731706, 0.20745839639702962, 0.2075962727350241, 0.20815651789491812, 0.20869495953872896, 0.20881014963058311, 0.20906701593825128, 0.20951411404946763, 0.20962053887232504, 0.2097212562019736, 0.20994927370811817, 0.20962882827233503, 0.20947368256825466, 0.2096311589801734, 0.21000796897867943, 0.20998061319941785, 0.21017875786574383, 0.20994179510486127, 0.21004023587939266, 0.2098416655440712, 0.20971351545244882, 0.2097689382900457, 0.20955836728532024, 0.20907339777064682, 0.20840710867255488, 0.20805529068796685, 0.20740793235855912, 0.20719992992547248, 0.20739432269927355, 0.20717136019938753, 0.20688851292131988, 0.20782990612731414, 0.2084628883540903, 0.20814726938641137, 0.2082954457897391, 0.20806152845372328, 0.20805811613600125, 0.20811310764422186, 0.20823478725227443, 0.20826748144234775, 0.20826360181940448, 0.2085473707737424, 0.2084692682187794, 0.20900549586338513, 0.20950717828272167, 0.2099840797910179, 0.21051529607823843, 0.21142564714676976, 0.21199428692387273, 0.21129605630444678, 0.21069107117877459, 0.2102368359139729, 0.20963180268765863, 0.2091620119117236, 0.20862160049711456, 0.20735862824624907, 0.20650881040103775, 0.20540511786362417, 0.2038750323038358, 0.20292053638980573, 0.20173057274791695, 0.201479916902924, 0.20156207083856295, 0.20084242856183881, 0.20011298023914134, 0.19990059305041386, 0.19897325827609566, 0.1981260627463196, 0.1973381074912837, 0.1966818239735909, 0.19601257167582584, 0.19594047640319437, 0.1954430263787228, 0.19532280026613974, 0.19505822819382837, 0.19432609127269262, 0.1940100019965372, 0.19383353688180469, 0.19414492354915147, 0.19395924702745967, 0.19361884125258055, 0.19324062860245758, 0.1935715150139246, 0.19378779536131857, 0.19389518848045736, 0.19432956634148557, 0.195104745431773, 0.1958699251309364, 0.1968187219188585, 0.1976689742307753, 0.1985681780474403, 0.19893187703641485, 0.19972051659719053, 0.20061683496848343, 0.2008940392020794, 0.20125119542683675, 0.20225464792107858, 0.20325258750696856, 0.20423445995972722, 0.20521000548307736, 0.206431069780315, 0.20730527363701734, 0.2081485146620533, 0.20915427659882652, 0.21027432710723984, 0.21088489633067395, 0.21115695106869287, 0.21167493072654048, 0.21241158999550935, 0.2126088252541786, 0.21319996471599256, 0.21294989167075523, 0.2126625918565853, 0.2122904874175629, 0.21152527710678662, 0.21058831396884706, 0.20987608045267225, 0.20951425301567894, 0.20925847051064977, 0.20999133793862076, 0.2095617368568058, 0.20926389585939761, 0.2092691141210295, 0.20882785348557975, 0.2080430107355777, 0.20732100419154487, 0.20724770853877128, 0.20710280787877586, 0.20681737422900814, 0.20690992072394046, 0.20596185876367315, 0.20499062275374424, 0.20463475448507226, 0.20350710733245192, 0.20272025974178098, 0.2022999823740684, 0.2018217512044969, 0.20197561420816743, 0.20184082210015286, 0.20184374067848343, 0.20121411517440224, 0.2008603530433503, 0.20053587856499108, 0.20010080275094672, 0.20005118300972421, 0.19967553088987625, 0.19917940013065585, 0.19877702703130132, 0.1979592356180759, 0.19748488111047158, 0.19685867745996302, 0.19578018991590265, 0.19459673123320298, 0.19387112875043455, 0.19286295149564192, 0.19230076726368583, 0.19134139336625508, 0.1899936881582948, 0.1892927786323895, 0.18903922137348728, 0.18764018360128584, 0.186342528772162, 0.18550150804386453, 0.18466382804364384, 0.18343141303845595, 0.18187313377514688, 0.18033417882154693, 0.17816050814065176, 0.17638434600005679, 0.17514687323410202, 0.1740531780465155, 0.17304282034358917, 0.17232216573610348, 0.17163549510323028, 0.17105185604009807, 0.17052061504642002, 0.170405289714869, 0.17050150102741612, 0.1704421481778676, 0.1702447598900619, 0.1700845248454703, 0.16980910450571005, 0.1697907106464898, 0.16977605969655235, 0.1693935988217981, 0.1687178581534619, 0.16857362297345294, 0.1678888231102718, 0.16724181561378432, 0.16693148297872293, 0.16712448783839634, 0.16673793205601803, 0.16642481704626474, 0.16607163244849543, 0.16597314457988807, 0.16576116297426163, 0.16544522424602287, 0.16450069162275935, 0.1639204974771759, 0.16412870047890066, 0.1639136833243081, 0.16362855781696764, 0.16393827409855852, 0.16418176008589755, 0.1644186292544257, 0.16485128683905279, 0.16538682356829387, 0.1655695657454738, 0.16547231984847494, 0.16553694114937778, 0.16568343521345333, 0.1657802144264399, 0.1664640776669172, 0.16722559640280996, 0.1676075035928923, 0.16796440962936318, 0.16801154337278149, 0.16747772030741417, 0.1668448445421422, 0.16661350263508704, 0.16627909634030613, 0.16623487498843698, 0.16650917960549044, 0.16677766761364687, 0.16705725032206453, 0.1679187645258453, 0.16807239161011703, 0.16878514584498502, 0.16982988509336808, 0.17063339960408472, 0.17139501715598265, 0.1720365357514986, 0.1731959809636951, 0.1739712633979702, 0.1748762146419105, 0.17567986618145745, 0.17636321586688206, 0.17747384432224533, 0.17830341166290886, 0.17899782373816853, 0.17932659570299253, 0.17960011262837897, 0.180074958697083, 0.18041587378471524, 0.1805694847439881, 0.18093089896979092, 0.1814378104178763, 0.1816035492824611, 0.18154645363510521, 0.18122887979094554, 0.1807821086955813, 0.18065186025491017, 0.18108017681471741, 0.18123767076418468, 0.18144789745565135, 0.18209794161981063, 0.18200905060958297, 0.18238052007111424, 0.1823097435613885, 0.18248229548000938, 0.18212141683591146, 0.182028004861222, 0.18267565644038425, 0.18346065748328666, 0.184776502319267, 0.18578645386355236, 0.18638412195145468, 0.18731599204174681, 0.18793876554110794, 0.18872854684989712, 0.1895391626827969, 0.18973654695733347, 0.18994673991476174, 0.19050855766452682, 0.19064153380341628, 0.19031584451215783, 0.1905615697629813, 0.19006531760048748, 0.189842922749717, 0.19046974222546378, 0.19014592029038235, 0.1899166729553202, 0.1897600512884536, 0.18941134341258917, 0.18938818439547328, 0.18947994231327514, 0.18965261806976982, 0.18981450961776183, 0.19013978873462756, 0.19023718440855966, 0.19024357036287193, 0.189922276489211, 0.18979254919891483, 0.18963292280220692, 0.18982583822666568, 0.18990194529649343, 0.1898929901075974, 0.19010814025375455, 0.19068222342031044, 0.19102593800900208, 0.1915912450950514, 0.19220933375293875, 0.1923779558121406, 0.19243118437611276, 0.192148637644875, 0.19191174433018537, 0.19101542591024664, 0.19022911837797823, 0.18922979721894198, 0.18935935090458905, 0.18907886934200707, 0.18932904504927126, 0.18926231987499992, 0.18905101724085926, 0.18836388883205973, 0.18771670008614166, 0.18634951550923992, 0.18555256545108176, 0.18488078225848592, 0.1845934876571747, 0.18508754051371992, 0.18577496366199983, 0.18649031253065382, 0.18661352181601787, 0.1873640526576484, 0.18785834056894574, 0.18805276614789923, 0.1878528863261738, 0.18791868512323426, 0.18765414596642108, 0.186707069282082, 0.1861748250345421, 0.18588795082069592, 0.18520144977876155, 0.18440832391638512, 0.18369259567276358, 0.1830967346552787, 0.18234204183942784, 0.1816221184704525, 0.18028200757768748, 0.1800371016422722, 0.1796049959106135, 0.17918853868923718, 0.1787256239271511, 0.1790194047395019, 0.17835084977202323, 0.17800338625280485, 0.17723113584108593, 0.1764639653606487, 0.17599960207375442, 0.175251854794692, 0.17415920993101125, 0.17314279806675514, 0.17249179165058162, 0.17152050553681567, 0.17097761394833774, 0.17016310565411488, 0.16951919573188967, 0.16876296606114718, 0.16836364897567124, 0.16755705695186388, 0.16726974977335243, 0.16690428394220194, 0.16653482065799774, 0.1662894207085715, 0.16611228571820758, 0.1660323351938674, 0.16562094958935078, 0.1657314431827507, 0.16611927324217524, 0.16648880919706222, 0.16654788873245377, 0.16686315379970235, 0.16744690130077897, 0.16745781798318066, 0.16788276326380422, 0.16745577183454272, 0.16734830037812726, 0.1671124637778547, 0.16632388594528044, 0.16535419594592904, 0.16512113586965768, 0.1651537610946285, 0.16539339352291477, 0.16524503136364718, 0.1657272900041218, 0.1660069443832838, 0.1659807791541312, 0.16562154718359726, 0.16538898758950174, 0.16565207105188157, 0.16565126148519985, 0.16614458799090573, 0.16624921556809924, 0.16589204333315513, 0.16570807182944633, 0.16583524382625836, 0.16576683949771648, 0.1654165367317508, 0.1646544761572276, 0.16398579599167856, 0.1633762259069722, 0.16243360817084557, 0.16172963522707726, 0.16093199836708236, 0.16008379360826974, 0.15954452490069862, 0.1595291902183224, 0.15976181578439191, 0.15989727624044303, 0.16007282790436303, 0.16048921533751306, 0.1603404747814155, 0.16069100453529103, 0.16109043771176398, 0.1611680955596394, 0.161543244481533, 0.16183167644643426, 0.1622162076004988, 0.1624077582310392, 0.16272773077168162, 0.16267984202074612, 0.16207371056891365, 0.16217152174182756, 0.1613816797406848, 0.16099974289699365, 0.1607143463455645, 0.1604789289927746, 0.16022427187877455, 0.15977269222937632, 0.15928839422482552, 0.15914180478021073, 0.15860162442585818, 0.15845835916335888, 0.15835566298827897, 0.1584137585882212, 0.1592356718386047, 0.15984744404387313, 0.16028884654990838, 0.16058171803872318, 0.1611161231093813, 0.1614953796410229, 0.1613090991803951, 0.1606884527476831, 0.15997372727595846, 0.1598011257521717, 0.15961660795669905, 0.15941148253991302, 0.15962524920166068, 0.16016315371590395, 0.16114698713170675, 0.16239805369477658, 0.1631948804352394, 0.16425072280852454, 0.1654930110016528, 0.16610019786058583, 0.16625388188033657, 0.16657401749737807, 0.16628294517003736, 0.16649895959599872, 0.16699063584314558, 0.16761041279405525, 0.1682480224213223, 0.16921735950900899, 0.17016855773736864, 0.17050171203196512, 0.17096528618286902, 0.17134989870581055, 0.17178144024927808, 0.1724180209456548, 0.17281271052852193, 0.17394161249888712, 0.1746617291964806, 0.17498874249637242, 0.17478164230273968, 0.1740967430956883, 0.17282735209379008, 0.17140057626465122, 0.17021129676798158, 0.16940730786325614, 0.1687396595217047, 0.1683774924918407, 0.16853514821453242, 0.16845666114085953, 0.16863649417051932, 0.1687571981888368, 0.16863264125187002, 0.168955308177015, 0.16867461727031002, 0.16895799025445107, 0.1693344763167487, 0.16966457774321725, 0.17003304961086033, 0.1704386875800652, 0.1704750802964648, 0.1703543630296382, 0.1707789389533361, 0.1719491641872266, 0.17309454610078043, 0.173576712986855, 0.17418564530499003, 0.17541055032025976, 0.17604280028018301, 0.17646479178302676, 0.17716303217771637, 0.17745930827765286, 0.1780219034824743, 0.1788299716009609, 0.1790899489962969, 0.1787990666778795, 0.17877163272641353, 0.17818266779025035, 0.17739971101769203, 0.1773685769278644, 0.17673475678257425, 0.17612381495936003, 0.17540962109099348, 0.1755272859641935, 0.1756530852294654, 0.17553095491307397, 0.17581781993891618, 0.17621663197782686, 0.17640124263897888, 0.17670414168699664, 0.17707250063250338, 0.17716952842825356, 0.1772697114738996, 0.17724558351822883, 0.1773179700752489, 0.17732958981674987, 0.17744516161414814, 0.17753268541999803, 0.1773771689323749, 0.17695518558507117, 0.17661560595635514, 0.1767670406164069, 0.1771160895539257, 0.17684025021557875, 0.17644311457102219, 0.1756792733535615, 0.17558115162595958, 0.1756776907503534, 0.17559009225540698, 0.17546203492742588, 0.1755846027671381, 0.17537658361072556, 0.17502915912349934, 0.1751108610979954, 0.17485964125303813, 0.1744280199579667, 0.1736193879726169, 0.17267529313733584, 0.17151935321751693, 0.16975062306769376, 0.16858143383459281, 0.1675859049730346, 0.16702167051303032, 0.16662458635480548, 0.16629711127166044, 0.16591216686380536, 0.16553115652095526, 0.16525733508876614, 0.16492136351921852, 0.16511492164995975, 0.16508557797447782, 0.16525784907371183, 0.16596805065941314, 0.16656553178590325, 0.1671235220993953, 0.16759974804982194, 0.16818299653197982, 0.16836698177182072, 0.16869407416816218, 0.16898764441373507, 0.16917474977555452, 0.16973165669591017, 0.1696250779396556, 0.16930676403869874, 0.1691815131930937, 0.16870713310910287, 0.16842303354484178, 0.16856920891304028, 0.16849606940931305, 0.16872892069626444, 0.1689371640478571, 0.16944788601196095, 0.17022704262118796, 0.17144655255733304, 0.17255170155545596, 0.17384982829711507, 0.17481250128729617, 0.1754691636097453, 0.17562549550794146, 0.17580077163649152, 0.17538274004314608, 0.17472185400239965, 0.1736877014819205, 0.1733868980052214, 0.17314438777350438, 0.17302865239573006, 0.17337201938810481, 0.17359920783657548, 0.17339299864399857, 0.17384125858794525, 0.17406188608640022, 0.17404586777197373, 0.17397581135208853, 0.1737577019718062, 0.17398863934834383, 0.174115509721232, 0.17395981855088424, 0.17381833646535297, 0.1734632443825315, 0.17321214175144214, 0.17269273053942621, 0.17190758406458348, 0.1717397171906999, 0.1712076377702327, 0.17072009693395376, 0.17037091035467705, 0.16930224271368413, 0.16854391462116736, 0.1680400074279026, 0.16710554024057733, 0.16598586167279142, 0.16524495432893685, 0.1650913174193874, 0.16449961691007545, 0.16427906119291444, 0.16432638787420303, 0.1633287657778662, 0.16252504130504156, 0.1625457888322268, 0.16268974202407602, 0.16238100381589995, 0.16188607163529992, 0.16185247865646762, 0.16248674658197057, 0.1626060719666163, 0.16262320097893973, 0.16204056985824608, 0.1615561930262605, 0.16054649553940933, 0.15999848378551787, 0.15955364845200606, 0.1596542278863169, 0.15950268516258778, 0.15887723346660546, 0.15792834165451922, 0.15729251546831852, 0.15673751286076484, 0.15718259662107695, 0.1575602151703312, 0.15794421703783687, 0.15803987134173017, 0.158364444975179, 0.15925657335624524, 0.16013422123650842, 0.16118650801242276, 0.161713063429394, 0.16237352873468575, 0.16225670418750926, 0.16194153346103493, 0.16122708183261364, 0.1610649578732265, 0.16123446402758654, 0.1609932924078206, 0.16077551035969898, 0.16099272561822764, 0.1613346801334579, 0.1619028442719453, 0.1627399499623017, 0.16334645343666337, 0.16425141399910748, 0.16482967400081938, 0.16526781507222366, 0.1657437180658817, 0.16585681322544768, 0.16592940064058034, 0.1654297854609015, 0.16569458469602244, 0.16550413886107934, 0.16595697332507445, 0.16655774412037228, 0.1679183333296211, 0.16842203591515742, 0.16962840474929955, 0.17001804917885951, 0.16977361691334278, 0.1700327679119632, 0.16966460659806068, 0.16970355331006237, 0.16930213462470076, 0.16901720810116258, 0.16890307487028522, 0.16856367887511656, 0.16827453201295706, 0.16793905504941156, 0.16735732780558024, 0.1661361650376815, 0.16520264488480635, 0.16470882892003194, 0.16416410153979533, 0.16415178485689733, 0.16431187247891688, 0.16394734150040627, 0.1634620736054484, 0.1633749012369814, 0.16343360665522225, 0.16323079789827402, 0.16275793915353712, 0.16232224898252046, 0.16223825841895287, 0.16259225852636416, 0.16196978209114532, 0.16148120381510392, 0.1613533543732044, 0.16160254260761278, 0.16129807859784723, 0.161286759621048, 0.1609046040702622, 0.16071168574063552, 0.1602761739327425, 0.15995418707540823, 0.15997089097411135, 0.1599221368032775, 0.15965949093251103, 0.15947866211802275, 0.15964606684066102, 0.15985399431103292, 0.15885736544877307, 0.15868246299700603, 0.1586625964432812, 0.1583565144833698, 0.1576819005915579, 0.1569068178799388, 0.15671250950362375, 0.15644910045096247, 0.15650616470009762, 0.1564509804233555, 0.15643981432938694, 0.15646960636563487, 0.15609409921136363, 0.15603536425095818, 0.15573041694454448, 0.1554619636318878, 0.15522161738233548, 0.1549643392069816, 0.15493857954562035, 0.154745686295129, 0.15472976627049492, 0.15489749738434339, 0.15459917837636983, 0.15465015919557237, 0.15472704795367886, 0.15506701738890585, 0.155638455435704, 0.156054713115261, 0.1569931349344482, 0.15803053329113398, 0.15896012249766375, 0.15955832759263372, 0.16046845293876927, 0.16141214858572264, 0.16196086011054123, 0.1625469363237352, 0.1626261208517097, 0.16251030263377478, 0.16248576293993333, 0.1627796307182221, 0.16290096035405427, 0.16330444774299335, 0.1637377594736719, 0.16412874684349243, 0.1647960639578991, 0.1648479148010476, 0.16486984465591556, 0.16488093170757145, 0.16484983295516623, 0.1641312892316131, 0.16295210753857717, 0.1616670177560348, 0.16042544296382308, 0.15929930388363697, 0.15840518234253784, 0.1572716347503064, 0.1562401465619971, 0.15539802977147418, 0.15454230928696538, 0.15368650468502815, 0.15287179429613895, 0.1521543724854097, 0.15132617130250214, 0.15066635352886165, 0.14932499692407686, 0.14854623832941471, 0.14796231234670776, 0.14734557164392525, 0.14680040004701642, 0.14592386477232233, 0.1452525242634138, 0.1441169499531376, 0.14293927401435708, 0.14216149630265812, 0.14202826407886562, 0.14201393879028704, 0.14211132830906698, 0.14240341001261433, 0.14262544065562274, 0.14285524730827762, 0.14259699743928236, 0.14262320075345503, 0.1417144103747855, 0.1412664028115701, 0.14080906715346853, 0.14060908830737742, 0.1405578286240756, 0.14058506496586534, 0.14106637951282797, 0.14118394322196484, 0.1411807034488267, 0.14084121893030738, 0.1407801412129457, 0.14015574437222927, 0.13958514959324203, 0.13953710570588845, 0.1396015913317287, 0.14032444169556418, 0.14131693833513162, 0.14200802470012336, 0.14248774752836166, 0.14313521243523505, 0.14368440388950882, 0.14444749493635894, 0.14526346732016862, 0.14600869398808605, 0.14661828069612362, 0.14729080818451534, 0.14750482071288218, 0.14778582255347192, 0.14827266523794458, 0.14834597319158163, 0.14888201410637364, 0.14892463249791602, 0.14874694702253866, 0.14956468522299116, 0.14994470752394415, 0.15068134172520414, 0.1514087286384079, 0.15138785325141166, 0.1518402167579004, 0.15170464729397368, 0.15186027359898008, 0.15210802168153703, 0.15243955722436758, 0.15331305741648615, 0.15362011709346637, 0.1538666082722432, 0.1540943923031359, 0.15395142878395845, 0.1535557398488244, 0.15348525830252716, 0.15376137666693288, 0.1539369789522618, 0.1542386727187897, 0.15499803476118862, 0.15597926171095317, 0.15671863651327056, 0.1571307606516352, 0.15748403938303343, 0.15781951786587883, 0.15779604925705118, 0.15765210100889246, 0.15779557099275454, 0.15836700083167496, 0.15898934815519256, 0.15977568801268927, 0.1606407664059504, 0.16152673287027158, 0.16217806851239655, 0.16273842479492223, 0.1633762618982801, 0.16337028879280593, 0.16326110416515982, 0.16279445495269643, 0.16253943947952837, 0.16259598208822634, 0.16240977492959444, 0.161758918780869, 0.16115778476610365, 0.1608878567695068, 0.16137909520520166, 0.16152265570872268, 0.16151924792419192, 0.16069418291769572, 0.15983649105082703, 0.1590598879399388, 0.1573361285769566, 0.1562282791425576, 0.155296777905792, 0.15452388766059044, 0.153540928906633, 0.15283516890464088, 0.15225326382203044, 0.1521569222193405, 0.15233147018977292, 0.15258576302875843, 0.1527527331696697, 0.15232572585825382, 0.15201468656676495, 0.15090216468116882, 0.1500073673807616, 0.14906457661412767, 0.1484273688241248, 0.14751062464002485, 0.1472061370933669, 0.14752302335143255, 0.14785633117761227, 0.14832552706247565, 0.14882931779556546, 0.15008317588882272, 0.15072305817993925, 0.15087336337636262, 0.15136994409120968, 0.15225081230023083, 0.15266321606494737, 0.15328736841142168, 0.15448110947624932, 0.15469255019291817, 0.15486527927645297, 0.15502450205325116, 0.15500240399775356, 0.1556413439750612, 0.15638890546067552, 0.15694254128764673, 0.15734650271160924, 0.15734823031265954, 0.15761117197796246, 0.15775642492468703, 0.1576770009105367, 0.15744207565182494, 0.15732741368309802, 0.15722822055287852, 0.15729680905487967, 0.15782508751667756, 0.15826474672060867, 0.15861638329563646, 0.1590305599741697, 0.15921199199590458, 0.1591706683256544, 0.1600247737958161, 0.16027508409667726, 0.16047190991087906, 0.16106896152521105, 0.16139624759259874, 0.1618082960145466, 0.16226199908316935, 0.16318932017155108, 0.164223350487988, 0.16493985271418346, 0.16556563322017162, 0.16580127951588558, 0.16572288992881107, 0.16579611210134393, 0.1658662001823047, 0.16573230373791975, 0.16567481815583918, 0.16614217653599747, 0.16671059462064253, 0.1679078023421837, 0.16897688795959406, 0.16980151551354802, 0.17095983508895485, 0.17191160338362704, 0.17263560146191018, 0.17331830032512285, 0.17381690808994724, 0.17444062975913774, 0.17461499970667965, 0.17386949763259188, 0.17339061507947098, 0.1728512187349858, 0.17193795412227011, 0.1710725046492486, 0.17029697362102206, 0.169905728504041, 0.16937704917326327, 0.1690173791599781, 0.1684762159858832, 0.16782462826554878, 0.1679915526414008, 0.1679784890922773, 0.16808589881281252, 0.16766116309041867, 0.167050620266435, 0.16675801801393234, 0.16663404262687007, 0.1661066650111465, 0.16572395948994095, 0.1652507451778727, 0.16502709341208652, 0.16438355956195938, 0.16394520383966854, 0.16359085104167673, 0.16334731663176008, 0.16246104505755263, 0.16184816573202368, 0.16149749725954468, 0.16083859212974072, 0.16040009992954296, 0.16051118310025772, 0.16106090237434573, 0.16142028963753677, 0.1616352512883081, 0.16190795538134342, 0.16178479577851262, 0.1618029592147097, 0.16137713854741395, 0.1620036595350497, 0.16168713504167018, 0.16176724713398064, 0.162179930252292, 0.1621999423156418, 0.16204206309605423, 0.16271179195149366, 0.16288607026287408, 0.16321884449653637, 0.1628583945951516, 0.1629762531315373, 0.16308870057043157, 0.1630487347061222, 0.16296796098234412, 0.16275131873347137, 0.1625956805248184, 0.16270062079210712, 0.1628866550834939, 0.16297920599203022, 0.16288513239992014, 0.16276345509079945, 0.1624026193227609, 0.16180684784434055, 0.16131067020848694, 0.16119834823904491, 0.16136641624204226, 0.16181907626627978, 0.16180402527667845, 0.16158099430404904, 0.16172375924732682, 0.16165750629974776, 0.1615848893657233, 0.161281145592309, 0.16091204697288172, 0.1606323377684337, 0.16012511738962956, 0.1597980920205412, 0.15933766513771047, 0.15878577263055874, 0.15839457280782696, 0.15768211391429157, 0.1565931937939541, 0.15635214096949723, 0.15573717441021026, 0.1553776004013843, 0.15531872225983445, 0.15533118446398017, 0.1550489265526957, 0.15419768145125629, 0.1533114315288733, 0.15224703171669932, 0.15120826523738812, 0.15034463307948936, 0.1493574082080933, 0.14863545157573835, 0.14802807278183003, 0.14668705334465323, 0.14607780518926672, 0.14626008942342886, 0.14640479797727993, 0.14659487279236175, 0.14682147333715098, 0.14743268685397223, 0.14800536807479828, 0.14796918357029298, 0.14784717950096946, 0.14783477908611672, 0.14769535757978194, 0.14718950531542024, 0.14584790967801503, 0.14469706829094717, 0.14359807011432404, 0.1422746888075297, 0.14174640277900463, 0.14103772444307847, 0.14057011866870034, 0.139953520364332, 0.1394980569149516, 0.13945310342973477, 0.13918501590622182, 0.1393937800108062, 0.13940744673606112, 0.13931398802453349, 0.13956298998017722, 0.13971631155290712, 0.13958127055216366, 0.1394410134477239, 0.13947820508609715, 0.13962996252518153, 0.13933901168582313, 0.13932660937243657, 0.1397591856348196, 0.139672060466994, 0.13934802716433295, 0.13975401565656556, 0.14020037236518462, 0.1402206271188994, 0.13998194189881893, 0.1403635810077217, 0.14103666248039254, 0.1414667510387196, 0.14203401735281837, 0.14218609945516392, 0.1417549717954549, 0.1414716771557035, 0.1412793198263308, 0.14131036623679324, 0.1409937538614437, 0.14097733277617255, 0.14037968528001135, 0.1407703288719667, 0.14155781624657962, 0.14190465985428882, 0.14217011152602005, 0.14239223119760205, 0.14326307555902157, 0.14396228005739103, 0.14479048381077492, 0.14550298708400172, 0.1463921407624842, 0.14670967428081197, 0.14708652078758416, 0.14739240864707392, 0.1477212754195092, 0.1479654113796924, 0.14833788175799295, 0.1486580654072809, 0.14899373445831984, 0.14963379893515466, 0.1500403117901373, 0.15014883452797817, 0.14948886808097078, 0.14887273030756137, 0.1484437726811359, 0.14768067723388795, 0.14692672280125824, 0.14575210129677854, 0.1452202404250608, 0.144500316005047, 0.14350260770937626, 0.14284131782786008, 0.1424435015170847, 0.1423930193658007, 0.14215814284278006, 0.14253065189599634, 0.14269200932004725, 0.14308592839630296, 0.142861909072895, 0.14314727394963048, 0.1429450932831349, 0.14340179698392938, 0.1438024426931408, 0.14387611536360714, 0.14356592599552778, 0.14404436532204404, 0.14433693633574438, 0.1447126755676296, 0.14504607163309838, 0.14581060615631486, 0.14654887114404516, 0.1474813196703001, 0.14810848046681258, 0.14878173630396638, 0.14941000893888962, 0.15041215235319352, 0.15091527535457797, 0.15193038048503124, 0.15266900340802847, 0.15381260689005793, 0.15434417331391637, 0.15496056332406397, 0.15564860819812867, 0.15627051672044706, 0.15668029031108624, 0.15713324435221923, 0.1571376598964986, 0.15699642248993004, 0.1563140443714561, 0.15517796731076397, 0.15392736778856056, 0.15259970626269606, 0.15161761684393502, 0.15080890465080937, 0.15015752744069144, 0.14996350876127262, 0.14977687934480144, 0.15024384189091441, 0.15078954573529926, 0.15065752720156148, 0.15048159621197502, 0.15086715511989052, 0.1508330678388579, 0.15101143041281784, 0.1510877675312021, 0.15116466398497105, 0.15099450564706648, 0.15062262268798784, 0.15046041707271043, 0.15068131370730067, 0.15074974039082992, 0.15075059329322726, 0.1504175036136401, 0.15002005114166178, 0.1497598930359489, 0.14950694452808555, 0.14904963842607488, 0.14826932130540782, 0.14759448566914604, 0.14767591776676633, 0.14787367101327933, 0.14861007640584237, 0.14911451949361956, 0.14959065398258187, 0.1500004439210561, 0.15029693776177705, 0.1500971558746081, 0.149969667975028, 0.14966803686612554, 0.14942551935862972, 0.1495846807437195, 0.14885341419220477, 0.14835939837335013, 0.14858472473446713, 0.14818236116088307, 0.14785788564010613, 0.14746586269685275, 0.14686855127663023, 0.14607996718944186, 0.14564444119409437, 0.1449152752940628, 0.14359249478967742, 0.14258165264397987, 0.14159691338302013, 0.1404239429784437, 0.139384970616911, 0.13890093006937432, 0.13854854014228496, 0.1387662318004168, 0.1394355626793961, 0.13972407029645945, 0.14012301249643097, 0.1401337838852833, 0.140142114176074, 0.14006628816514372, 0.14020191427341672, 0.14058729805750828, 0.1408200977981956, 0.1409569510598233, 0.1411842530351393, 0.14127551536837435, 0.1413999015721777, 0.14180499182856776, 0.1421090243439285, 0.14310343395139408, 0.14377213012193907, 0.14447746878691278, 0.1458658729189101, 0.14653507473082428, 0.1468720387363084, 0.14747290540321678, 0.14756366275235924, 0.14822606116350248, 0.14841680178992786, 0.14844534493969863, 0.1488591921024835, 0.1491108218800454, 0.14946892827105024, 0.1494761041982167, 0.14926971230295155, 0.14921708012844662, 0.14898629792246898, 0.1487901235140144, 0.1492991491182147, 0.14968049391030042, 0.14994260106031834, 0.14958145428916683, 0.14916600996513502, 0.1489955613401739, 0.14836613877990734, 0.14814933516336753, 0.14818877686960671, 0.1480998173628954, 0.14796003238301753, 0.14818780068154594, 0.148192214893811, 0.14815352927861972, 0.14823721496719802, 0.148693742727793, 0.14944000563526538, 0.14963498252344795, 0.14940382121535417, 0.14894944857786568, 0.1486179295973301, 0.1483995985773049, 0.14789173355233765, 0.14756828377583275, 0.14724007805131448, 0.14640173293260922, 0.14546384967229364, 0.14460033998169292, 0.14436307688515268, 0.14423007463252457, 0.14383109668020555, 0.1440850308454671, 0.1444343795100556, 0.14452292614387321, 0.14474634928996577, 0.14460257268881746, 0.14476378785694058, 0.14514348031449242, 0.14428910070798703, 0.1437543511428154, 0.14320173007125742, 0.14341184389468375, 0.1440549609064319, 0.1444515994891575, 0.1445557221464992, 0.1441479118769036, 0.1441900307870294, 0.14455119429693802, 0.14534629396370816, 0.1457705247377231, 0.14657765873689177, 0.14656037001797226, 0.1465953942930085, 0.14636371266816775, 0.146410831563362, 0.146494832716298, 0.1468473848478554, 0.1471296261333772, 0.1470982087613075, 0.14722994067735357, 0.14719226363287777, 0.1472497033883458, 0.1469744970037511, 0.14652787331226697, 0.1456318027571431, 0.14495125948360013, 0.14363792106265, 0.14219344840836962, 0.14113323647750317, 0.1403240380830269, 0.13944301523255062, 0.13853879742646436, 0.13749817255039698, 0.13626183740564876, 0.13578704999276509, 0.13527270882330872, 0.1341255843553097, 0.13398670597344264, 0.13346536060516717, 0.13310142235400896, 0.1322054287112746, 0.13189606843636142, 0.13214980023120068, 0.13243982677840324, 0.13249079763575522, 0.1322982945018917, 0.1323782825537858, 0.1325115856495087, 0.13309973558734228, 0.13303200712330926, 0.13324579883676518, 0.1331794211573669, 0.1333512203522025, 0.13311986475943607, 0.13302271157590478, 0.13258022456234037, 0.13237741316488402, 0.13220690324706202, 0.13205389209382434, 0.1322895194045367, 0.13272078891952852, 0.13300740257355734, 0.13395584368514943, 0.13442136035009838, 0.1352282629328846, 0.1359054804499583, 0.13638557830382786, 0.1368501399053948, 0.1373738045897786, 0.1378765477196079, 0.13785917112249269, 0.13798086686556152, 0.13827533503172257, 0.13888109330473003, 0.13939875960293485, 0.13995778679707085, 0.1402421882487534, 0.1405658780165313, 0.14040166469298349, 0.1400822824548113, 0.1397393520842046, 0.13882418188798112, 0.13791636740220545, 0.13742851636832054, 0.1370051104433929, 0.1370305140515887, 0.13751118543816312, 0.13850076521694044, 0.138781195501011, 0.13864662972358305, 0.13794879537045923, 0.13729118513568084, 0.1371546541840225, 0.13717013791263888, 0.13728531898563837, 0.13741675703600967, 0.1379116610253994, 0.13779786133315575, 0.13758228173426312, 0.1373660129107931, 0.13697595753071526, 0.1367247360480549, 0.13593963210788754, 0.13523180667948814, 0.1352987929013229, 0.13556904443287163, 0.13569342070326043, 0.13525030247688039, 0.13467048715164576, 0.13459868044750206, 0.13383621085722036, 0.13346583988950186, 0.1333275337434017, 0.13346322967567706, 0.13331278224074816, 0.13289320784052325, 0.1324317580104013, 0.13247045217034648, 0.13245637635934382, 0.13247632378762353, 0.13257171029550138, 0.1322389684859599, 0.13243827035557193, 0.13252504120400282, 0.1328925280033648, 0.13296557662569863, 0.1334457534017475, 0.13347104732431628, 0.13346068970550962, 0.13344144805936206, 0.13362063473874217, 0.13388633510489303, 0.1342193492815935, 0.1346003527213483, 0.13444729019815857, 0.13444893805456268, 0.13481248495847736, 0.13492002940330472, 0.13456725994667662, 0.13486089014048683, 0.1352366837048732, 0.13558178402768345, 0.1355425152433632, 0.135460562731652, 0.13533723945090287, 0.13507703586257133, 0.13405704470807778, 0.13340741018161667, 0.13313784745582355, 0.1321320466791929, 0.13187020260190574, 0.13107512863180332, 0.1310106081506579, 0.13086784981672453, 0.13087433986526312, 0.13091270167285868, 0.1307596829538905, 0.13055181339056435, 0.1298888705655013, 0.12903347145637067, 0.12826330976770922, 0.12767967463898633, 0.1272359802436632, 0.1265144990038488, 0.125789821322822, 0.12545996920194372, 0.12526264195247094, 0.125511953988528, 0.12522797943505384, 0.12529513016856475, 0.12590903136431544, 0.12535206212044708, 0.12479076216663747, 0.12395156955730009, 0.1231574142272203, 0.12251826654411957, 0.12173769987497077, 0.12152143352157414, 0.12095490805286942, 0.12082174047844592, 0.12062627845842462, 0.12064781435699874, 0.12027227307492548, 0.11939600263960039, 0.11865903312975942, 0.11802829517553755, 0.11753196327273863, 0.11699635019282363, 0.11666655400862624, 0.11630700829745476, 0.11642756711959762, 0.1170251770670518, 0.1172653863261053, 0.11792713099092705, 0.11890956171859408, 0.1192115733604124, 0.11964259283228511, 0.11971650545513042, 0.11958554788951727, 0.11923407790260541, 0.11864500669269196, 0.11833225621337709, 0.1183158661338368, 0.11827150633697286, 0.11807894471425481, 0.11765207523405317, 0.11748290768951167, 0.11670108883779497, 0.11672629524913701, 0.11676439558182425, 0.11660282879280831, 0.11611433138338614, 0.11623213546721255, 0.11643206978400952, 0.11690713444894553, 0.11726935720682602, 0.1169940244663962, 0.11679609668382825, 0.11637010970183488, 0.11638954222641296, 0.11648962599027193, 0.11669507889172002, 0.11713701730528872, 0.11746790195242196, 0.11803843949590546, 0.1185922028668193, 0.11918865715963584, 0.11973354333880153, 0.12009047508640164, 0.12013164703075481, 0.12023224112299066, 0.12050132434118857, 0.12037932658036309, 0.12002993935307957, 0.11985224668432722, 0.12018672268354431, 0.12017887602892739, 0.12027175935480801, 0.1205740699586617, 0.12074621538663687, 0.12163592080019256, 0.12151523845113274, 0.12107064637574261, 0.121380619485866, 0.12187511145309535, 0.12284317531534827, 0.12393752411082146, 0.12540335096372746, 0.12631390660476352, 0.12741584982068094, 0.12813057831537059, 0.12815780920099298, 0.12801762971653394, 0.12756660076126336, 0.1272478610782447, 0.12669452154202437, 0.12667178114517635, 0.1273379564669554, 0.12810756610098664, 0.1287128624880139, 0.1293146034508951, 0.12984226524812748, 0.1298869877310327, 0.12987377259006874, 0.12955063213681614, 0.12936442313723853, 0.12928950132664901, 0.12939563987476443, 0.12931349079995788, 0.1291485051600024, 0.12866242833792457, 0.12787641553617196, 0.127596216959835, 0.12659550117867552, 0.12504675816155764, 0.12464228143151682, 0.12428488638806691, 0.12355083666109751, 0.12346697325714054, 0.12338620029501463, 0.12318320920766307, 0.12356326011671039, 0.12376988089526465, 0.12409394579392145, 0.1247516016158328, 0.12467600150918334, 0.12464170031483715, 0.1241919420275809, 0.12470574289139787, 0.12508254826859994, 0.12473764492185083, 0.12445189517501162, 0.12446499156977475, 0.12437696487019535, 0.12428225590974146, 0.12445607003187499, 0.12455650534918049, 0.12421086810764637, 0.1244425325489785, 0.12445353504793284, 0.12503428653223855, 0.1261838821454841, 0.12761056643096638, 0.12883522929360583, 0.12973021797950762, 0.13056361638288455, 0.13136768357879017, 0.13241928145754828, 0.13331301691791697, 0.13420037873775356, 0.1351228985783725, 0.13656981396056553, 0.1373314586001193, 0.1379189517782357, 0.13833004746291405, 0.13849942064137277, 0.13796162204094012, 0.1371055424688565, 0.1360066995436263, 0.13541412076137047, 0.13533239026362143, 0.13547575386374933, 0.13538713248253018, 0.13566414815045805, 0.1365025513762061, 0.13716415615908542, 0.13729634730776374, 0.13759582594723377, 0.13711094853152578, 0.13693958541475215, 0.136757252333477, 0.13661290288909905, 0.13701151712085885, 0.13758092287731757, 0.13830023457717466, 0.1383446776062556, 0.13765348005703115, 0.136939718211023, 0.1367445647117611, 0.13596029037547144, 0.135423709843533, 0.13462624050626268, 0.1339331257174082, 0.1336120072080931, 0.13356314791673712, 0.13333997274778414, 0.133180401330145, 0.13299556189898284, 0.13287222726644227, 0.13272899219656423, 0.13226002829292205, 0.13222330317803646, 0.13262820249839904, 0.13297913977041692, 0.13378120210687797, 0.13402783170775487, 0.1343343297173289, 0.13468570511567704, 0.13519132960755972, 0.1357949654382289, 0.13618083823670274, 0.13643612853670578, 0.13679767309348892, 0.13655153020639677, 0.1362874573062363, 0.13607871276561137, 0.13549820692918912, 0.13490642785221052, 0.13427887047549655, 0.13361855778251863, 0.13258768320679126, 0.13169731630816775, 0.1318134557993331, 0.1317208604692487, 0.13252857073936897, 0.1331620376632388, 0.1327567573314796, 0.13294663764770173, 0.13288821766452974, 0.13258744711426598, 0.13219015643067014, 0.1309705741002655, 0.1298181690048522, 0.12859275618676733, 0.12792673260919177, 0.12717192981597733, 0.12643446659134253, 0.1257593828514118, 0.12551378292010648, 0.12451296632460401, 0.12409158691538912, 0.12387663822303611, 0.12416009401897513, 0.12448137565469579, 0.12441407544897004, 0.12447305789450916, 0.12468220860589042, 0.12486500052994906, 0.12458158965549303, 0.12422365514359103, 0.12365669844728748, 0.12344118383965494, 0.12336551142758385, 0.1234473018289397, 0.12406699420552446, 0.12408374098812008, 0.12389539890997897, 0.12339285312772406, 0.12306879306756138, 0.12186900642074495, 0.12116231502561121, 0.12112887532448269, 0.12060410723366571, 0.12012479876183114, 0.11967501988061348, 0.11924147972595311, 0.11832730646343882, 0.11732093062951678, 0.11678416050768103, 0.11673417186779185, 0.11662483101569139, 0.11708673859580979, 0.11758792886147164, 0.11848137811123532, 0.11893725666424854, 0.11894297126479161, 0.11855842617934752, 0.11818625212721287, 0.11759033471670585, 0.11664882513008358, 0.11578853880293732, 0.11533139737083338, 0.11528088007629603, 0.11490937970703739, 0.11465998911864841, 0.11403777281609531, 0.11290530955973001, 0.11175198558817002, 0.11036488007144372, 0.1094630156468596, 0.1078769546130919, 0.1068679727390034, 0.10617085093974933, 0.10558405247084011, 0.10573789016333143, 0.10562698325990205, 0.10620752542577008, 0.10668040047985092, 0.10665629013448857, 0.10618008734286179, 0.10636035100529462, 0.10643550490801885, 0.10707260434532875, 0.10730445099921165, 0.10816158214839054, 0.10843892116578152, 0.10866769066206489, 0.10845448754883867, 0.10820485701524016, 0.10845610058941065, 0.10853983363380695, 0.10905937989476822, 0.10907502181908066, 0.10920531238614942, 0.1093545777695695, 0.10950713312048198, 0.10907644775294617, 0.1082185306156497, 0.10733144741879365, 0.10606810041852253, 0.10461403476818576, 0.10416027017276003, 0.10334761572723555, 0.10280625143958522, 0.10168706126625092, 0.10078201363008726, 0.09997202105137, 0.09949687667996032, 0.09899626985127721, 0.09839263411593903, 0.09788919383914531, 0.0970166366589705, 0.09644742882365841, 0.09590060145163319, 0.09563211567744305, 0.09581762503240134, 0.09557709841662362, 0.0952588220577917, 0.09495212526964608, 0.09472546344644527, 0.09481649492830795, 0.09487422012350147, 0.0943135358110261, 0.09404792667726382, 0.09383726827235497, 0.0931518306018111, 0.0921972614471695, 0.09238447817471755, 0.0921463353849969, 0.0917020941719735, 0.09130737706684817, 0.09069650338856663, 0.09048300546539173, 0.09085915018437722, 0.09166513576444064, 0.09207593180498537, 0.09205333651040742, 0.09212063379407343, 0.09122498947337108, 0.09020543222390284, 0.08879275820297734, 0.08796161569699674, 0.08701054952705542, 0.08611731997188543, 0.0852067124874668, 0.08470716559797002, 0.08473130528348709, 0.08431449971886051, 0.08406510989119051, 0.08428988209978983, 0.08375493286898192, 0.08378504390777797, 0.08401899872926046, 0.0844307236538801, 0.08426402361607553, 0.08408713517215774, 0.08354229344353589, 0.0833829852465762, 0.08259726992904602, 0.08231331240329927, 0.0821815851900431, 0.08220061612917474, 0.08247497387117042, 0.08285443470648338, 0.08324317152782115, 0.0833289902145356, 0.08352684088930841, 0.08439691303720945, 0.08479910877098279, 0.0852306699230634, 0.08527923490470338, 0.08510903633441046, 0.08527301236231731, 0.08508087502183952, 0.08498047111557815, 0.0851625345026503, 0.0853662065290299, 0.08555160406532228, 0.08550981756918163, 0.08580910322634838, 0.08640636727239578, 0.08713045337728703, 0.08737653817572907, 0.08771760703668749, 0.08782539139712278, 0.08831909559476035, 0.0886883014226326, 0.08851137260251957, 0.08842388127742974, 0.08807756954085447, 0.08774382544379175, 0.08793124511332788, 0.08819485352441192, 0.08796712686314187, 0.08739968726858119, 0.08676805408521429, 0.08666427210174124, 0.08676822349437514, 0.08709069169566679, 0.08705241241232484, 0.08677541385185983, 0.08677575744771156, 0.08673627389476177, 0.08666733254929825, 0.08637510811052063, 0.0862749299818132, 0.08631619290910009, 0.08577703392949054, 0.08524834080786055, 0.08505055589142949, 0.08516027551685781, 0.08494415770545317, 0.08457650860304211, 0.08488715792229636, 0.08499429009511596, 0.08491672302939807, 0.08452161573127343, 0.08401210583341985, 0.08347169824039426, 0.08315442208845307, 0.08251240203007046, 0.08224128914902236, 0.08201425192553675, 0.08195575923879, 0.08259771668644855, 0.0833262034553071, 0.08360695662867407, 0.08400186691248636, 0.08417511056870353, 0.08425992473392738, 0.0841096422469549, 0.08373590179784061, 0.0829433757935812, 0.08259719341537046, 0.0818111003331691, 0.08126487328117614, 0.08090902130677971, 0.08050930623833778, 0.08031502706379606, 0.08026025970009153, 0.08096412063096191, 0.08137775161370893, 0.08138772824048501, 0.08219377725008231, 0.08350080082225288, 0.08457833871844729, 0.08577058279491682, 0.08675207463757575, 0.08781059061772979, 0.08862728894471947, 0.08950996369443835, 0.09022986395986721, 0.09111763691191267, 0.0921959627750379, 0.09290696867669776, 0.0936581228438907, 0.094379619164458, 0.09496628173424483, 0.09558633444501834, 0.09638820756011576, 0.09699086288004588, 0.09707717962410035, 0.09744131184560426, 0.0979546813474122, 0.09730751209900719, 0.09653767039528988, 0.09610374991975348, 0.09574986639263595, 0.09538781196255613, 0.09533286397943506, 0.0949441475003647, 0.09501782283731937, 0.09483989755823558, 0.0942646696539274, 0.09359528348095789, 0.09313169781868792, 0.09272198610232965, 0.09169244272634453, 0.09123305761986879, 0.09131180545526678, 0.09074635818995085, 0.0906413793909631, 0.0906098961416616, 0.09024042839282224, 0.08976625223443588, 0.08974870205035748, 0.0896297148465762, 0.08985489299612866, 0.08972751888769225, 0.08910056485596589, 0.08870908112898879, 0.08813761749451299, 0.08759085505674273, 0.08745086754623517, 0.08693574844919504, 0.08642199198421278, 0.08629797623181372, 0.0861717328025893, 0.0863407960404463, 0.08664673481901308, 0.08655994344203305, 0.08630820872345824, 0.08620414859549957, 0.0858870937752107, 0.0863875281584534, 0.08645865586597296, 0.08658924103738837, 0.08609226703847238, 0.08583435746768989, 0.08560542435151698, 0.08527079694919175, 0.08507338972229594, 0.08436726136628177, 0.08340684081492528, 0.08237111240840383, 0.08166513825436877, 0.08149101602941897, 0.08110341208018688, 0.08123141611056982, 0.08159787095126947, 0.0820031534760611, 0.08216365407999097, 0.08143612215533205, 0.08154479650853684, 0.08166505229876497, 0.08126356235090365, 0.08152519623044954, 0.0819486579236638, 0.08162208473149425, 0.08220323172117294, 0.08231996532507772, 0.08261695830507823, 0.08218690357790555, 0.08149493444026473, 0.08125292657336468, 0.08091249144613492, 0.08062627645590337, 0.08050523253010791, 0.08112530476433324, 0.081995229219158, 0.08234332657393918, 0.08273394466978308, 0.08289827182740933, 0.08304127431251031, 0.0831215219079743, 0.08330505480212329, 0.08310869656958667, 0.08363211914966615, 0.0837534186086584, 0.0837781985391313, 0.08389294855959858, 0.08441548714209922, 0.08482733887762045, 0.08549284306837958, 0.08563530919721991, 0.08597780124482184, 0.08646088417510808, 0.08658116922976436, 0.08691601970449901, 0.08688005142849702, 0.08705747852725226, 0.08728969386661474, 0.08725714325941777, 0.08741999694670824, 0.08765582221884821, 0.08810703689115326, 0.08825054460370417, 0.08862414860362271, 0.08905310411718202, 0.08971145537740798, 0.09043985311940139, 0.09073692132725292, 0.09095996292267303, 0.09080916590942513, 0.0905875491374109, 0.09012155797778829, 0.08969651752610308, 0.0889583330413465, 0.0881375213171611, 0.08771474149914177, 0.0864974981797846, 0.0856912634549877, 0.08482607872169182, 0.08456681370973408, 0.08439656684699232, 0.08427763421736385, 0.08438561646247819, 0.08464435087370449, 0.08470498582196222, 0.08439649419543509, 0.08415376936812542, 0.08393543241077653, 0.08366063723434226, 0.08342586633942592, 0.08333232569714628, 0.0827457932862575, 0.08204533836884455, 0.08192713597343947, 0.08158560412510646, 0.08105932630135311, 0.08117817088029924, 0.08154854957039348, 0.08148737481780695, 0.08120521181209626, 0.08103094545618748, 0.08097123322543426, 0.08100743482659487, 0.08128697251558582, 0.08215090374643119, 0.0824935829288878, 0.08286973795164519, 0.08356855869060396, 0.08399533409427466, 0.08395485262045572, 0.08393269238230663, 0.08382570470571041, 0.08399579694126559, 0.08431770515674525, 0.08409926068302005, 0.08412991699979731, 0.08449035567557253, 0.08446733744111459, 0.0839118350303746, 0.08290462357211745, 0.08227251620685999, 0.08187192692453812, 0.08162848257323166, 0.08226785823080182, 0.08304878252773834, 0.08365966789362744, 0.08435265202110168, 0.08452485214871526, 0.08428764839757522, 0.08404114611076259, 0.08449183475955054, 0.08443895363011059, 0.08487838198728638, 0.08549188295823805, 0.0857078745687233, 0.08545864898467827, 0.0857187098352373, 0.08573542694280858, 0.08598940671428029, 0.08595602786548608, 0.08613716754509465, 0.08677828361751579, 0.08732408317658408, 0.08751548740613785, 0.08729390239265568, 0.08729770788183215, 0.087002243413502, 0.0863191478429309, 0.0856562222156452, 0.08508541909469336, 0.08482852075309787, 0.08471359354147236, 0.08435428013061838, 0.08398001154017623, 0.08383018193495073, 0.08300751420075339, 0.0818352693713934, 0.08121023100772268, 0.08022031447418837, 0.07951258414134052, 0.07886603329931569, 0.07823681126762834, 0.07794909762694942, 0.07747941076394808, 0.07703947960697982, 0.07603712466056531, 0.07517789931938282, 0.07404552936917687, 0.07282972241381352, 0.07153278105327646, 0.07009440789352499, 0.06872100727123352, 0.06783874112135317, 0.06697606576971711, 0.06650866757456003, 0.06547409850097867, 0.06434131572280591, 0.06350440711407088, 0.06289553458818611, 0.0623911734513548, 0.06168953910964734, 0.06109964707558477, 0.0600081011452511, 0.05949205434309639, 0.05952085658120539, 0.06022114883466975, 0.060143112888896004, 0.06043442748068672, 0.06063876481771366, 0.060546173200274896, 0.06004003796054529, 0.05978525901676453, 0.0596076785824326, 0.05903661838144962, 0.05851918169186482, 0.057461796343854156, 0.05692523671921318, 0.05670553862158042, 0.05605890263185616, 0.05569455546937904, 0.05558702685322124, 0.05537736267382653, 0.055070803961271814, 0.05466091909050685, 0.054209048894525394, 0.054361865428811405, 0.05407114863048283, 0.05385825125240636, 0.05370398795359567, 0.05377359543275334, 0.05398969628359843, 0.05459032978606654, 0.05482674267358462, 0.05496516157978753, 0.05497629850580635, 0.05487818094382433, 0.055040447631382515, 0.05463778780048381, 0.054650085090753274, 0.05463514832845763, 0.05464173076271591, 0.055172728151530445, 0.055803543876380715, 0.05577831759855865, 0.056513210979173736, 0.05694661129769263, 0.057392426286533724, 0.058111563989255585, 0.05909850040326281, 0.059730731773369634, 0.06094433155164393, 0.06223583258712953, 0.06320581287541958, 0.06368489613721755, 0.06373228705919977, 0.06354978639484837, 0.0633135991121654, 0.06312472739103125, 0.06282875966636862, 0.06328397598923928, 0.06364128069774018, 0.06389566220776476, 0.06441346001452615, 0.06408837403444366, 0.06435720038691965, 0.06488975831601848, 0.06536979090274607, 0.06535959343454788, 0.06521692251101648, 0.06460688183167895, 0.06446496551423446, 0.06431290332784284, 0.06465647175395756, 0.06517691048559457, 0.06551046237978289, 0.0655493763731649, 0.06601464396129157, 0.06603320775529327, 0.06557626435173877, 0.06557867656057634, 0.06510704428767003, 0.06442508016733971, 0.06336779323015883, 0.06267873092204543, 0.06216104765862408, 0.06145428526731569, 0.06120244519423144, 0.061171305195602134, 0.060866262203843315, 0.060819776722619366, 0.06104668268965002, 0.06100255239986131, 0.06102030181324359, 0.06045325302740311, 0.059452494946405095, 0.058601006224014804, 0.05826696888604028, 0.05820492626565928, 0.057961445251722525, 0.058256589885683406, 0.05804833456818286, 0.05773578648890891, 0.0569993862738341, 0.05615313367331329, 0.056003440442041426, 0.05559024966111408, 0.05541059954653367, 0.055015959511599904, 0.05496944887611664, 0.05543869551993872, 0.055854721812998345, 0.056746162908032395, 0.057353422042304245, 0.05842950567955008, 0.05913862222048559, 0.058973828564625644, 0.05852472206845641, 0.05807271260333612, 0.05750789952808904, 0.05704949635962939, 0.056528279060671614, 0.056105919116546145, 0.055887674794746864, 0.055592390365307165, 0.05506152817010241, 0.054641343962036945, 0.05458608226280054, 0.054855257380666475, 0.054775831333559406, 0.0552339936596356, 0.056001140833309274, 0.05601124177607177, 0.05627430104970814, 0.05653094322220362, 0.056756234962674554, 0.05728873928375199, 0.057869355422039456, 0.05859678609275178, 0.05932237335587459, 0.05996423459535492, 0.06052792754017224, 0.06111700248751858, 0.06169425007696716, 0.06201890351714285, 0.06286520142080233, 0.06393499969196087, 0.06476827426694923, 0.0653907934580706, 0.06605396362947948, 0.06620563685237116, 0.06645820513648532, 0.06711924216401599, 0.06763977176906517, 0.06819246422375312, 0.0688070017382741, 0.0693369018972403, 0.06931446523929234, 0.06908285825456881, 0.06897531435994826, 0.0688093415705475, 0.06846397637940013, 0.06768529652527197, 0.06721705707603265, 0.0669118922213663, 0.06666925391482525, 0.0661623521734667, 0.06628077468018796, 0.06645619641967256, 0.0669183259004632, 0.06697690075655804, 0.06648602064188638, 0.06634563607273714, 0.06602596810495524, 0.06667336392332619, 0.06672524485285085, 0.06767244743930122, 0.06788384592856704, 0.06765865187574485, 0.06757269457600935, 0.06719494546867022, 0.06692639830116864, 0.066583618108872, 0.06643218283887402, 0.06645935435089621, 0.065997249478038, 0.06559682001579384, 0.06509684569531733, 0.06498034971591489, 0.06593874905000115, 0.06655528041317979, 0.06718808692974133, 0.06769653453179211, 0.067985261367219, 0.06799101216357903, 0.06784654894691537, 0.06741257677675026, 0.06698317946192321, 0.06643848741189594, 0.06616707479755127, 0.06600546924745239, 0.06576585789139924, 0.06543220290519777, 0.06462960116836827, 0.06440716159574587, 0.06482468731343821, 0.06528704687314772, 0.06589770187894158, 0.0659103861142147, 0.06632952920078929, 0.0656341840290152, 0.06538271518382056, 0.06511184169741553, 0.06549791785283542, 0.06540787814385812, 0.06530583491825759, 0.06471994136956162, 0.06477344565875388, 0.06528001308460421, 0.0650346095679513, 0.06452050279403061, 0.06383766127575993, 0.06298279227990687, 0.06136868025796219, 0.059869092996672695, 0.05844851971079038, 0.0574771975608209, 0.05711667692025198, 0.05672948203231925, 0.05684028586016413, 0.05668041327105153, 0.056619522241346955, 0.0566152403329831, 0.056497897444121495, 0.055848797510980326, 0.055880468430874485, 0.05600037241056127, 0.05567745625967094, 0.055486173209322164, 0.055378670101014264, 0.05485056657154845, 0.05467964972934606, 0.054575542044544005, 0.054727723773823164, 0.054989195930166525, 0.0549797440106316, 0.05425331126936601, 0.05364572740102177, 0.05306116839356703, 0.0523209495833943, 0.05238531843863729, 0.0522098448214478, 0.05252206346394997, 0.05281592471629394, 0.05357904930292157, 0.05389537983028534, 0.05439908984544499, 0.05440997855514446, 0.05450401398260422, 0.05480122867431177, 0.05512575285977983, 0.054933870743335146, 0.05456302732275012, 0.05432079817785574, 0.054307065588511214, 0.05429784586721779, 0.05433250742539713, 0.05482288508917845, 0.05526988807098526, 0.05552370131083049, 0.05562383766399126, 0.055165756672572, 0.054448897865142974, 0.053867949192593106, 0.05319520625367302, 0.05279931823708772, 0.0526027266260995, 0.0526736388067287, 0.052795613925025915, 0.05333849887895295, 0.05393079828662919, 0.05454289272614973, 0.05500059394090926, 0.0555617173902395, 0.05597951372111207, 0.05599344992633442, 0.05649678477937805, 0.05722732545014464, 0.057613412593325516, 0.057853799173557784, 0.05879311002264265, 0.059579612395514146, 0.06017043972192264, 0.06003122132045704, 0.05987716800442409, 0.05969663656070882, 0.06009849033518571, 0.060531779022333664, 0.0604314293538615, 0.06012496188365323, 0.05950788772748118, 0.05868325575252575, 0.05839816874126968, 0.057721349415755234, 0.05729074814693305, 0.05680492282894963, 0.056008474866286115, 0.055408861983901866, 0.05512100842644656, 0.05521997583650243, 0.05526678120358636, 0.05560380428186634, 0.0560915966646572, 0.056262040503976186, 0.05602580106407321, 0.055621643557817325, 0.05515884384262098, 0.055274423097170414, 0.055375083409194566, 0.05544949643610776, 0.05575501545716476, 0.0566349411493942, 0.05745770082757245, 0.0577357132327775, 0.057354958958341425, 0.05745778892540554, 0.05805514888100677, 0.0583823415770934, 0.058792054751297, 0.05936144549141422, 0.05928457495327002, 0.05906648210021622, 0.058841426319276774, 0.05879344472445518, 0.05848870385833894, 0.05810831129697008, 0.05796845122224991, 0.057594441492536966, 0.05729116745217112, 0.05741861816196693, 0.05750536043021017, 0.05815494792133678, 0.05876333699708207, 0.05912816721212282, 0.05944987226319612, 0.05989231774108265, 0.05985441746182338, 0.05976784819998373, 0.0599617892378795, 0.060022653270382295, 0.05988190837845211, 0.06002504593010498, 0.05986695728313179, 0.05945587825976384, 0.059114261966552235, 0.05868608798969625, 0.05858250727461603, 0.058742465351472456, 0.05879097049753616, 0.058901532544535985, 0.05890907258307141, 0.05905379065304121, 0.05850971668586534, 0.05815695913340505, 0.058083569654886744, 0.057634638027258246, 0.05787116202248286, 0.05813578980407966, 0.05840200835044448, 0.058415604601638804, 0.059116597981069774, 0.059703560768520715, 0.059560453791068606, 0.059445402184775, 0.05905757805241701, 0.058591296821051346, 0.05832839264936116, 0.05848921683312676, 0.058839488885590624, 0.05948668089948171, 0.059980937183806954, 0.060481094019581905, 0.06023944092185198, 0.06018225671438954, 0.06028419282354131, 0.06006656644998867, 0.05973626261251525, 0.05952772240298377, 0.05934151930398356, 0.05944841694068765, 0.05970529613147431, 0.05958023028369648, 0.059771028984575585, 0.05988824723410397, 0.06027214936675087, 0.06082540022348645, 0.061141360329994746, 0.06158233132475497, 0.06213610919459583, 0.06215434724472118, 0.062037533651623365, 0.06183885539444831, 0.06112204540423807, 0.06053820755571838, 0.06000196300763403, 0.05952519590502484, 0.05940284532504017, 0.05934725655406631, 0.05920661065386762, 0.05911102494443662, 0.05902429367195441, 0.059125217372834674, 0.058425287032674876, 0.05810805050833862, 0.05794175480810225, 0.05779458797376765, 0.057737726570918746, 0.058061720740945365, 0.059110079321175756, 0.06017704393142715, 0.0614083798328952, 0.06231999036043012, 0.06306198716401594, 0.06296204185446073, 0.06250722838168167, 0.06183145852109477, 0.06207589304127936, 0.06256146788237887, 0.062423696822128866, 0.06190343276300008, 0.061504271289349204, 0.06083984713078767, 0.060351280011374304, 0.059947772986822634, 0.05973602477547002, 0.059288255419781104, 0.058540239829087855, 0.05789259044203818, 0.05760953407169732, 0.056838070873378506, 0.056546308896459764, 0.05615150995553049, 0.05594697469646818, 0.0553221438562842, 0.05554860424796323, 0.05526100719956433, 0.05419877491931889, 0.053775878841333925, 0.053592293771077985, 0.053523329185074624, 0.052902726650787935, 0.05209421112282526, 0.051130876299205874, 0.05014285253146803, 0.04921851689367442, 0.0484020094521716, 0.047448548756027636, 0.04640134546656668, 0.04592966346680726, 0.045815911626036925, 0.045331865573983256, 0.044873681814636385, 0.04422557556609529, 0.04362228794507914, 0.04294092579299638, 0.04206552924422089, 0.041589043048298066, 0.04137685919397854, 0.04124766100011834, 0.04095756696932368, 0.04105539872466816, 0.04119285869440077, 0.04086203313724441, 0.040607134418933405, 0.04080252532841389, 0.041075047990426924, 0.04160212354367758, 0.04185012369182958, 0.042127903938573415, 0.04289835642067038, 0.04307081282592613, 0.04354237177631338, 0.04399666536718461, 0.044257479141268694, 0.0443109673335969, 0.04427809693076827, 0.04450241896117613, 0.04488140481216866, 0.04539452398680587, 0.04602439497461747, 0.046160851392173075, 0.04671143045391098, 0.047163881995950285, 0.04720433589556848, 0.04757341155525861, 0.04726064195432842, 0.04713758560553465, 0.04667776417051854, 0.0465103601112074, 0.04626046541111733, 0.04617712074841389, 0.045637765193302676, 0.04452349459502948, 0.04380411633313001, 0.043216373220729756, 0.04356957585845655, 0.04402482102281751, 0.04427317443355884, 0.044169045274553356, 0.044167220850081325, 0.044184353648367904, 0.04385623482994337, 0.043463363140569686, 0.043113473548624964, 0.0429006132222645, 0.041852906217863105, 0.04131072470358113, 0.040662822294908314, 0.040044274842675934, 0.03998789560540768, 0.03991483839484661, 0.0396132871736967, 0.03944450651550887, 0.03943487564671853, 0.0393913066300971, 0.039824808708543026, 0.04003130356842321, 0.04087186396199454, 0.041368478293414106, 0.04179827097838564, 0.04230018454572184, 0.041904430453823374, 0.0425041827054475, 0.04236826594851841, 0.04252278869115098, 0.04215584561760795, 0.0419670044344052, 0.041698043702472216, 0.04126017836474434, 0.0405598383268499, 0.04001364166980469, 0.03934868119945898, 0.03865061997134962, 0.03801983792969126, 0.037027486038193655, 0.03647962126400345, 0.03628616189064404, 0.036303993180255935, 0.036630853664090086, 0.037493321398663466, 0.03825433679451371, 0.03889825003519946, 0.03940375627818317, 0.04000144306009827, 0.04035883579985711, 0.04083167959764218, 0.04163158930321014, 0.04223766324661869, 0.043243692881255666, 0.04382477082081609, 0.044948983602432116, 0.04557056260350215, 0.045916790581958945, 0.04631899541651381, 0.04635958327472777, 0.04642500794062054, 0.04644692834165693, 0.04620624025299075, 0.04611422166762525, 0.04593033759733788, 0.04569274733960492, 0.045872475243778785, 0.04639337563698212, 0.04650779126946152, 0.04629250201297268, 0.046567756177792324, 0.04648735336615743, 0.046231428455994476, 0.045714254386782796, 0.045608347651874805, 0.04538401158499862, 0.045523889369724076, 0.04564268960640994, 0.04569384478476336, 0.046023710249527526, 0.04581624530433323, 0.04587033628678836, 0.04582459225467627, 0.04588836070374977, 0.04549266188950056, 0.04501908576307367, 0.04531365071561815, 0.04555940983135538, 0.04635950730390964, 0.04713651590709343, 0.04772851995028352, 0.04785307073361745, 0.048124673828805975, 0.04776496624344645, 0.04725844496983, 0.04714265964171395, 0.046377346253452294, 0.04603005106691202, 0.04561196246423838, 0.045453490020741116, 0.045284896645382246, 0.045515216724793264, 0.0455520601924793, 0.04488476150967294, 0.04452213254274049, 0.04446305497853081, 0.04384282678797677, 0.043830791362806085, 0.044490766799015966, 0.04476768136348523, 0.04490690559556509, 0.04474389290595172, 0.04492682781134101, 0.04523932654524158, 0.04515395607719975, 0.04525450402850586, 0.045512159681707506, 0.04572989558382834, 0.04604419191918728, 0.046268800470863944, 0.046962361879083904, 0.04738148783595273, 0.04828099255875359, 0.04882212207128184, 0.04893019673561565, 0.048714410600801054, 0.04876804333183104, 0.048723085134019184, 0.0488243940813775, 0.048942795117346574, 0.04967512702009222, 0.05030490830208458, 0.05054969756510525, 0.05100080734230409, 0.05145721754241505, 0.05205565799573478, 0.05243019844574006, 0.05298341493747106, 0.05345467774464191, 0.05379028077701441, 0.053988855125051236, 0.05475205805516386, 0.055781364905820315, 0.05645062679814787, 0.05686179912335056, 0.05725891664805982, 0.05721267776461309, 0.05731540719147758, 0.05714551530479557, 0.056967445576794555, 0.057084996557759386, 0.0577220060870289, 0.058097859760509296, 0.05791456619171505, 0.057869018251654566, 0.0576136639959276, 0.05742756144083034, 0.057088564645341705, 0.05666759789991622, 0.05629292377415477, 0.05607345102277682, 0.055404025469282824, 0.05495611586961513, 0.054364023984692394, 0.05419413849172938, 0.053732879192286295, 0.05337409465314131, 0.052987689541416125, 0.0525043423933532, 0.05194990247035684, 0.05142169875594984, 0.05102333600211923, 0.05032749391560622, 0.049886984491760426, 0.04947071961852175, 0.04881197032573289, 0.048788202265562464, 0.04829941444571601, 0.04838508619919756, 0.04776887584117741, 0.04708379363857971, 0.04630767423842217, 0.04526940964998619, 0.04534828961709704, 0.045853970502263176, 0.045919277493833004, 0.04577655026123241, 0.04567536037870968, 0.04525013325491108, 0.045404255809660427, 0.04500902528532633, 0.04474610729668508, 0.04441853560321317, 0.04415452912933121, 0.04406148019489072, 0.04402443893846923, 0.04409297559891178, 0.04392566688820399, 0.04330297501845361, 0.042717802992914805, 0.04173819526225464, 0.04134209075651877, 0.04046388159565709, 0.03989553789904397, 0.03938731020063763, 0.039273592216605674, 0.03903336223620402, 0.03926909540324348, 0.039192930910348554, 0.039716557728099636, 0.0401468860842983, 0.040418355220570204, 0.04085527882394355, 0.041443574347577145, 0.041513351505198914, 0.04133994816822873, 0.04084417506190331, 0.04076976859930508, 0.04070118005645504, 0.04081269149217892, 0.041266349260066185, 0.04206801771217348, 0.042429225005352754, 0.042899563789134794, 0.04242832181169065, 0.042104234735696314, 0.04189758203237664, 0.041794148706883714, 0.041510044262003755, 0.041072428623753134, 0.04058452841002504, 0.04056187657801663, 0.04058882504316596, 0.04027780555376883, 0.04021183941042522, 0.04044673542733075, 0.040816062793096936, 0.04109774291531351, 0.041693879743060866, 0.042695083983166106, 0.0439383266559017, 0.04505421572912725, 0.046487502219451936, 0.04767472174109111, 0.048209661153953434, 0.04887676070940495, 0.04918095641349714, 0.0492238949940253, 0.04903788789564521, 0.04918082906007132, 0.04966759289177831, 0.049837725331218254, 0.05045664297758182, 0.050486701266840815, 0.051293007100045966, 0.05205158520556869, 0.052703135812697505, 0.053293641198452854, 0.053612209852475716, 0.05421310820034012, 0.054899921160820944, 0.05595136329648566, 0.05652449293537071, 0.057077129682366626, 0.057550104612036905, 0.05788259373453562, 0.058103555729379634, 0.05849032044178866, 0.059214689119147824, 0.05980506310546295, 0.06001847106762802, 0.06006049799441163, 0.05984745358641566, 0.05933171579083707, 0.057980745994506956, 0.056751387787219595, 0.05553849921562139, 0.05456939804766536, 0.05391940612549245, 0.053602716488318214, 0.05336900991911832, 0.053508064429386, 0.05363634776444927, 0.053873255089717104, 0.05382809588637303, 0.053143261610213134, 0.05275523805389868, 0.052662259225163814, 0.052646180508702914, 0.05271189918818651, 0.05283332475387638, 0.0537370260495872, 0.05445301203787095, 0.05472658169823844, 0.05467644769512201, 0.0545802963008656, 0.054674871042148375, 0.0551377643639175, 0.055570200834758, 0.055850286665559155, 0.05586638380503461, 0.055689626649000276, 0.055130744862059496, 0.054835197286408184, 0.054190017152643204, 0.05354346733077515, 0.05317503355083173, 0.05284632167516957, 0.05267473835719194, 0.052280854532010146, 0.05151039850755956, 0.05064821175419395, 0.04983618755979171, 0.048987929813578905, 0.04798302921189486, 0.046586098036430525, 0.045682044901114306, 0.04533193429625413, 0.04550058990195352, 0.04521999065930938, 0.04473477328136674, 0.044389772957655546, 0.043949439230232215, 0.043481880706757875, 0.04294359339877172, 0.043143212187856946, 0.04314431183858224, 0.043085921895458165, 0.04350764230312695, 0.043967912424596516, 0.04405435468305057, 0.04428754648967767, 0.04436194461781474, 0.04473748702470991, 0.04454235943281171, 0.044935157345126174, 0.045166443450196256, 0.04543818873328779, 0.045979642052398836, 0.04604578757619897, 0.046502039278153405, 0.04754017206412041, 0.04773962361073449, 0.04818575521201854, 0.04861281178602939, 0.048962054349380196, 0.048436088440811875, 0.04810384522192736, 0.04744616042203798, 0.047166107815625184, 0.04702762720395157, 0.04733332046487298, 0.047348073559421916, 0.04778723691447824, 0.048388272769266154, 0.049509121910079064, 0.05000357722500125, 0.050634758643750825, 0.050792264147285104, 0.050816370057890095, 0.05112891502566298, 0.05099068815034521, 0.05112111624646612, 0.051562576574079956, 0.05216797899005445, 0.0529521151468072, 0.05403918070508075, 0.05490064142226609, 0.05531025577209675, 0.05601738399213474, 0.05616372980724204, 0.05583320283474138, 0.05576127210347942, 0.05491822658434465, 0.05387772913066216, 0.0528672197379964, 0.05215755460942672, 0.05202099110932256, 0.05134267406359635, 0.050948170824743816, 0.050367282956111176, 0.04974461740741376, 0.04944835429699351, 0.04923950299609231, 0.049025948939700956, 0.049070481587864506, 0.049209674368202026, 0.049186738930150534, 0.048605764812408796, 0.04835133028905122, 0.04826062527653723, 0.04789081198529186, 0.04757421812160802, 0.0472812035324806, 0.046762919168500824, 0.0460727481525654, 0.0456088192993802, 0.04468507212192142, 0.04406579098874106, 0.043902599687833006, 0.0441618120676612, 0.04454134412033145, 0.04472609989685247, 0.044574120048027126, 0.04456523090363627, 0.0447469905634105, 0.04509946779929827, 0.04541771475164029, 0.04545866216102, 0.04561230984188762, 0.04598363955553293, 0.04689287687562809, 0.047193623579001635, 0.047164220478035465, 0.047004255987705475, 0.04724152049036106, 0.04734979693460214, 0.04706801413263416, 0.04677539833668934, 0.046883768836019336, 0.04669142355012626, 0.046955276216899204, 0.04704347159848544, 0.0467907870892705, 0.046524602200670916, 0.04623418758953102, 0.04600951666473778, 0.045601333925570815, 0.04522780341088255, 0.04490988431848546, 0.044381483157256346, 0.04431548992474138, 0.04431310737304109, 0.04425581291886469, 0.04389608447111813, 0.04363476033761947, 0.04319266835930104, 0.042965338089778746, 0.04259111074881954, 0.04217859792119808, 0.04140946066511622, 0.040883092135384075, 0.04034876599956456, 0.03970776867045182, 0.038777908518404645, 0.03868115579805218, 0.03862868365138548, 0.03874549140636897, 0.038513881350628415, 0.038575673973342654, 0.038521500555884075, 0.03888326084753379, 0.03936110376844779, 0.04026640853923447, 0.04101282398083352, 0.041801705520603985, 0.04235856391494359, 0.04265314376527409, 0.04284325087582905, 0.04357605932806233, 0.044088322449298584, 0.04404347584235987, 0.043556632250988325, 0.04277020626476361, 0.04238928162197391, 0.04178959621057953, 0.04140798127330685, 0.0406226886060472, 0.04051439206183989, 0.04041664432413812, 0.03994783405932032, 0.03933707832544713, 0.03986783190850587, 0.04053520008407957, 0.04155037502669871, 0.04235359808533559, 0.04280607217935495, 0.04311417093064303, 0.042767066325762694, 0.042411820746111835, 0.04264471698344199, 0.04287222288815673, 0.04352338096374975, 0.0434520392807792, 0.043120990042287366, 0.04308953651334569, 0.04347605074237611, 0.04363731348612292, 0.044180450826964944, 0.04475750250503417, 0.04466624882237582, 0.04472325054070277, 0.04437522038518111, 0.04361390939266458, 0.042918752498676944, 0.042821568520602406, 0.042802061249513676, 0.04234831968125618, 0.04110001303798312, 0.04041242937217814, 0.040186771579833525, 0.04076551435894076, 0.04111651798819588, 0.04129516166981272, 0.04166320659180848, 0.04186672476861774, 0.0416983220259591, 0.04170382165806403, 0.04183053101556798, 0.042115909067349674, 0.042136997424876046, 0.04209757412780418, 0.04229728235389508, 0.04229912416476659, 0.0420934508099153, 0.041307644066934546, 0.040533284665685, 0.040348937412934556, 0.039513809081218085, 0.03897011213981001, 0.038530504758153686, 0.03776833369455017, 0.03693435791390545, 0.03710691224369587, 0.0372081567559261, 0.037042415347246935, 0.03707951276920613, 0.03681005892510239, 0.03645510367292544, 0.03627460237072801, 0.03652174484339858, 0.03650114447206332, 0.036521823771810326, 0.03614984884524809, 0.03510680745405821, 0.03413643034462148, 0.03324243528385366, 0.03204492014929799, 0.03144256601769289, 0.03059721611403074, 0.0299000377151631, 0.029156921235942213, 0.028756634493368308, 0.028667003049202413, 0.02864000492484278, 0.02882558919467724, 0.028922313275230257, 0.028433767024942432, 0.02758275278091368, 0.027496417757969717, 0.027302638122235393, 0.027465474936436373, 0.027438804348136198, 0.027702240252333758, 0.027956780309263362, 0.02843856905145964, 0.028772362718518737, 0.029214477815059703, 0.03022033829567409, 0.03068079221743302, 0.03144443977067031, 0.03153256642670786, 0.031718527526012535, 0.03225069084610373, 0.03293927835763757, 0.033269005633764136, 0.03299211888302362, 0.033472978134952994, 0.033680436510973646, 0.033335398502313374, 0.033150748226453045, 0.03289669008027613, 0.032951285289332964, 0.03313958911134778, 0.03322650725825325, 0.03320038681759236, 0.032858590891279196, 0.03245958239987946, 0.032433182358639956, 0.03217215876176571, 0.03201480569776984, 0.03222701197761836, 0.03285751557183663, 0.03326055165156413, 0.03369665899684862, 0.03407486708508614, 0.03472844823546222, 0.035577965527401056, 0.03599157319129218, 0.03632497682137148, 0.03737364598268627, 0.03817912671949602, 0.03914589547842448, 0.0396816067348187, 0.04038831892562735, 0.040706094876386975, 0.04145173154496, 0.041718402241854725, 0.041757922669082126, 0.041759694798316774, 0.04224801404780271, 0.04298099890642239, 0.04349988051804259, 0.04424529355936003, 0.04505272091964033, 0.045710668698071104, 0.045880662002321604, 0.04604578661367887, 0.04640209324848146, 0.046366834939383275, 0.04616007666373582, 0.04585616536436956, 0.04524072799750206, 0.04452960446293696, 0.04435758326842194, 0.044800499001099746, 0.04473807847911053, 0.04444685982219887, 0.04470010134105362, 0.04523916773596481, 0.045522436761025846, 0.04548923711205729, 0.044798600978993235, 0.044232852954376414, 0.043093102666490586, 0.04223192180471556, 0.041737449988266506, 0.04064748984557429, 0.039262783147014244, 0.03810981538085721, 0.036759519405137, 0.03556653723060129, 0.03414324990158029, 0.03240918778776285, 0.030721637490923555, 0.02977284600907192, 0.028733522717431997, 0.027652345799498605, 0.026235083065898324, 0.025321839380785794, 0.024820651639226397, 0.024697873337793455, 0.02423720685251509, 0.023925307533837308, 0.023799336376535484, 0.023692502199226164, 0.023538886326330572, 0.022706112479740186, 0.02209426583436445, 0.020794677945872485, 0.020366144351279026, 0.020501506745285312, 0.020685236213119684, 0.021541843762205404, 0.022533758497320533, 0.02346407858980054, 0.02410723510463087, 0.024468264782492904, 0.024259374107398358, 0.023357343003060825, 0.02229395023746449, 0.021605116687901202, 0.020246044280649633, 0.019354500697668548, 0.018729710205765773, 0.018196257663494045, 0.01793977831525591, 0.01864932463695739, 0.01934573135023997, 0.019410344619803104, 0.01964937199221448, 0.019579592974521824, 0.01936045829707406, 0.01906638393080436, 0.018580258046569445, 0.01824051626487215, 0.018468546717140426, 0.01879054342273705, 0.01879484387513344, 0.018971178740410287, 0.01872743853202194, 0.018179230850884104, 0.01742474409275268, 0.017582375025993198, 0.016809149501588114, 0.016037164699398122, 0.015006282235274086, 0.014066524553788892, 0.012716220883546219, 0.011340079711419935, 0.010554959146346278, 0.010347244071407496, 0.009934304641447036, 0.009657171949398842, 0.010025234453193296, 0.010452860225905065, 0.01075774224344674, 0.010960023529414277, 0.011013834359774943, 0.010909618088962642, 0.010986338205034543, 0.011013622284473015, 0.011033332881117661, 0.01130919657487518, 0.01153331580070548, 0.011553598065415081, 0.012446868108893304, 0.013117678352040666, 0.013166756976628363, 0.01333007577877811, 0.013514997565514246, 0.014519075579885157, 0.014800827267410712, 0.01566230804110201, 0.016007358056257477, 0.016659243229528893, 0.017092468121897665, 0.017112156399669117, 0.01733631205138846, 0.01740252496163412, 0.017496578474684284, 0.017608019861966095, 0.01799589602855376, 0.018436478700873345, 0.018369368833755145, 0.018278435853827196, 0.018386883774754687, 0.018495120415402497, 0.018673838555824995, 0.019159537832301447, 0.01921113902440799, 0.018785051187728885, 0.017968384376620506, 0.017772548819587994, 0.017679353964965, 0.017661616591841477, 0.017861649681875428, 0.017950460331214172, 0.018254563536723722, 0.017788674337289815, 0.017525721938773227, 0.017481733472818187, 0.017025316526561904, 0.016641456058316594, 0.01619373202353468, 0.015680300602260763, 0.014848617187013816, 0.014743143224495985, 0.014386550968265535, 0.014288310268162168, 0.013841505039765358, 0.013609774419040226, 0.013825836700140237, 0.013773181224674112, 0.014242742788738104, 0.014733363652208028, 0.01527055612785371, 0.015203696282871468, 0.015545410730457844, 0.015512853863646031, 0.015429113104900546, 0.015250176436304903, 0.014964988092532338, 0.015106460452787992, 0.014800233549096592, 0.015043447977625107, 0.01501959343677481, 0.014250414063282656, 0.013622993558822235, 0.01347118560290299, 0.012859027394208782, 0.012061197048429988, 0.01150241850079432, 0.011061137916308843, 0.010673489851567165, 0.0106441640449038, 0.009933471794708892, 0.009272090543791021, 0.009085218277539699, 0.008914811421254642, 0.008032871226659825, 0.006876614678745209, 0.005476156294698091, 0.004449909126973908, 0.0033082926724063277, 0.0017129061303751663, 0.0008183112734976867, -0.0004207619105429496, -0.0015609916034074122, -0.00256122452810162, -0.003199429502196905, -0.003231160010707983, -0.003212664526092992, -0.0035276695369891916, -0.003149302119081141, -0.002726910466399157, -0.00269002947417602, -0.0022694603330050355, -0.002562175606363531, -0.002486698693533419, -0.0017013184817318264, -0.0008291936098781118, 0.00016067811285094645, 0.0011236345114611346, 0.0021834528498459937, 0.0028122976143754707, 0.0032068589937613756, 0.0036500525081431786, 0.0045049726277674555, 0.004995441812680164, 0.004915510010522661, 0.004987262242381084, 0.005163812974341345, 0.0053488286021028415, 0.005559040448470788, 0.005707094575258194, 0.005039022921582782, 0.004021728575856318, 0.0036946757508127923, 0.00328573980156465, 0.0033151509829848417, 0.00346001182454018, 0.003965063139822291, 0.004950443270824556, 0.006287471300440339, 0.0074014125151136015, 0.00857626217561579, 0.009693205323782159, 0.010533532168318266, 0.011314749270881741, 0.011578262478588577, 0.012286997467345637, 0.013091573565929484, 0.013754651562344138, 0.014362181665214703, 0.01576340551592957, 0.01704609490604092, 0.017691279944236568, 0.018228801954912638, 0.018473818151787617, 0.01891902158162527, 0.01909727415561766, 0.018842155263444425, 0.018208762530979042, 0.017538635958301508, 0.01679382079715059, 0.016235042674646552, 0.015496510561140561, 0.015219665549400614, 0.0145313504231832, 0.013825757361996645, 0.01359985411133161, 0.012885516211524463, 0.012589388535879091, 0.01194350161966442, 0.011507942420166362, 0.011284780655612702, 0.011556597930441023, 0.011782548777159316, 0.011969545140151952, 0.011863884202973917, 0.011800904316148421, 0.011733115785435101, 0.011351505256342546, 0.010862970625486806, 0.010383885534017185, 0.00951738953912328, 0.008683722750491204, 0.008599469123149923, 0.008388832655539802, 0.007904568148573042, 0.0075119162715361785, 0.0068916545758015875, 0.0068965618446920835, 0.006869256349100999, 0.007411145080627047, 0.007418805888351938, 0.007009818440066748, 0.006779596832972877, 0.006603199366869681, 0.006702055122453628, 0.006961152194156135, 0.00767524702705723, 0.008268577277878823, 0.008220217616989134, 0.0083206033455098, 0.008083381923158023, 0.007776198485620528, 0.006880080095458913, 0.0066136773337814245, 0.006464529214195083, 0.006302250385928156, 0.005708554058675439, 0.004965769790911655, 0.0043574259702267686, 0.003733535204617999, 0.003908733532313132, 0.004509451765791746, 0.004411105365673121, 0.004812131960630626, 0.005658296008568158, 0.007026409102955801, 0.00821381244070195, 0.009198512717911415, 0.009677897051056615, 0.010003521973045418, 0.009816243976313364, 0.010003132131486438, 0.010370237889578308, 0.010820871587013349, 0.01104844894226914, 0.011468009334544439, 0.012175067698856042, 0.013012729715241474, 0.013323675004545751, 0.013038501567132977, 0.01301050037346775, 0.013039691802068234, 0.012449582936609185, 0.011873240996100513, 0.011406257335585288, 0.010558154235416044, 0.010709027910145151, 0.010861628256340282, 0.010664425909836739, 0.010594307895249053, 0.010407686520108664, 0.010769999995088642, 0.010814799289970596, 0.011155576730438927, 0.011530007215348718, 0.011991749629248757, 0.011916879706977855, 0.0112761876281156, 0.010644940264273407, 0.010079741120074747, 0.009568737890490472, 0.009181168586069946, 0.007998626526616134, 0.007295455230602567, 0.006689590870613494, 0.005961311307873937, 0.005388458597172928, 0.005397956920520584, 0.00578988361556615, 0.006315478558457532, 0.006402602846531926, 0.006719215418531225, 0.0066897851777956464, 0.007037452512800482, 0.007370351809212886, 0.00732079134185617, 0.007233591668245329, 0.007156812055983667, 0.007218938860539138, 0.0076602376410975165, 0.00840182458991903, 0.008743263352093494, 0.009074061633017836, 0.009449365858880128, 0.00969920214308643, 0.009878743222907806, 0.010024274198786858, 0.010337354038493897, 0.010441439167691642, 0.010733619613052114, 0.010435490349319045, 0.010527948589435518, 0.010507503961097972, 0.010497804268023013, 0.010524388378944434, 0.010557311788689577, 0.010689359448794278, 0.010954365429501659, 0.010896585599882234, 0.011003975387687291, 0.01083031277839702, 0.0106749750003071, 0.010562027717700316, 0.010636951652607063, 0.011286123419961125, 0.012375783739566742, 0.013120900662935432, 0.013401860333498921, 0.013670399023169362, 0.013751210728667286, 0.013851664561895561, 0.013623198891958154, 0.013556030748571358, 0.012967889369812205, 0.012674899045057404, 0.012543403396077197, 0.012074357448292551, 0.011489327415120666, 0.011377205048190193, 0.011390091992160156, 0.011377363526872408, 0.011659953651338333, 0.01267715729446855, 0.013315427500466008, 0.01375560858734858, 0.014638730010418122, 0.015809399562743014, 0.016748337740903754, 0.017431058899868415, 0.018165353954373267, 0.01877884605911894, 0.01864111576943659, 0.018408566385875395, 0.018507155125367745, 0.018760644306074343, 0.01910956356096711, 0.01954125193524085, 0.020154030702220122, 0.02056089604798108, 0.020856685852500712, 0.020984461471810583, 0.02108655444914596, 0.02128907922569382, 0.02131800894243487, 0.02127581624466753, 0.021174913240426804, 0.021361134631329496, 0.02165354706908144, 0.02165271088123121, 0.022204143719433037, 0.022596513528741355, 0.022927413804418532, 0.023564858296759358, 0.023824366938259414, 0.024572238995876506, 0.025313096469664606, 0.02606215474783852, 0.025985325004365373, 0.026419893745692483, 0.025802068620055907, 0.02520552929695596, 0.025148262223717414, 0.02474205236649156, 0.024562046799843744, 0.023801813500092445, 0.023123202577126727, 0.022459667396176098, 0.022061984722909277, 0.021054883119532748, 0.020637521254051862, 0.019767886844497075, 0.01948117490038769, 0.019533788951230147, 0.01919713607596337, 0.01864372479548706, 0.018263859869542622, 0.018416612405395834, 0.018225096642074598, 0.018050745446586317, 0.018173319674134773, 0.018061823310487217, 0.017905444235380326, 0.017681054648867704, 0.016864345846971333, 0.01626423769058837, 0.016017509399751835, 0.01589317121901252, 0.015699072302041605, 0.015472747718359152, 0.01552491457887754, 0.015586118375559139, 0.015007908724711829, 0.01442196881682938, 0.013942249274845747, 0.013758844931230951, 0.013976298867441027, 0.014353652565613398, 0.014785203836770008, 0.015695416090992974, 0.016589837738250478, 0.01736419561962835, 0.01760589375033774, 0.017847154107935914, 0.017770064224583652, 0.017823747032269213, 0.017948417347086045, 0.017916527158303313, 0.017955386199807227, 0.017920931028295277, 0.017789701795708164, 0.017467945922010376, 0.01737088108996753, 0.016568491967624596, 0.015445600716437718, 0.014558347606205536, 0.014110795338741579, 0.014269577082435014, 0.014567351739206529, 0.015002790599408034, 0.015092550665243547, 0.015113345113002741, 0.015467737771297884, 0.015307418562531372, 0.014939469413100117, 0.014811386135212164, 0.014536405471708634, 0.014217528861034069, 0.014046018281201129, 0.013524161972869105, 0.013326835705345338, 0.013128018553572672, 0.012995790557499581, 0.013028109071407189, 0.013221387195319206, 0.012747871798399084, 0.012363683908404302, 0.011849542883606448, 0.011340609675534881, 0.011325765863970608, 0.011539552519910696, 0.011564709732690722, 0.011364536642141352, 0.011047442554349834, 0.010662920651744704, 0.010017478423117834, 0.009246590743102854, 0.008075484650201215, 0.00707300710400924, 0.006390229537957689, 0.005841687083949594, 0.005409841246500588, 0.004621678294996848, 0.003929608011565997, 0.003936771391844102, 0.0043661254696151465, 0.004781593358400441, 0.004822322434857603, 0.00534466826608169, 0.005415843319913517, 0.005932714002164661, 0.006442625460451465, 0.007367369078451504, 0.007862515919764081, 0.008144555269668074, 0.008250238548147834, 0.008274703256853297, 0.008414411836061049, 0.008388493345398552, 0.008456836173631598, 0.008535662870900138, 0.008382039745370476, 0.00799947879155488, 0.007772935665866535, 0.008047151817973748, 0.008452222665984088, 0.009023903818513986, 0.009103089671603067, 0.008965053550625678, 0.009192133996230391, 0.009460253468460742, 0.009161545301697487, 0.009014996092487739, 0.008855740688658697, 0.008687672044890021, 0.008156217968266433, 0.00752599580706184, 0.007202200217636035, 0.006698295963713482, 0.007433897895590652, 0.007699069080834181, 0.008030191623268748, 0.0076028545546146945, 0.007286188857741479, 0.007537732115785341, 0.007744534751353593, 0.00827099853732824, 0.009183449564185167, 0.01024869685640181, 0.011258776409085718, 0.011512436360495912, 0.01198045503107237, 0.012507998505657947, 0.012577236427735396, 0.012734290051807965, 0.012845092940156455, 0.012766104674588807, 0.012255872491923853, 0.011693267689061634, 0.01081966651235024, 0.010673406425918755, 0.010998022463575816, 0.011012802649160665, 0.010490970311174878, 0.01016178742356464, 0.010512644294853494, 0.011032452124076896, 0.011671613240474332, 0.012213520497133626, 0.012984799704575684, 0.013689556899903175, 0.014006571346358338, 0.013871813039941496, 0.013718316032605135, 0.01359927927371434, 0.013330123942030116, 0.012887288601721818, 0.01213513962751791, 0.011680396810756973, 0.011246553536632606, 0.011044650850102982, 0.010945029233585426, 0.011092593370227066, 0.012025750945155757, 0.01294611646207022, 0.013572162176206541, 0.014001412943544763, 0.0143767130873453, 0.014924254071514282, 0.015646123571917043, 0.016174914588081676, 0.016224071333383557, 0.01621349901026323, 0.01617182870427436, 0.016106144917748786, 0.01600404795524441, 0.01564753645832026, 0.015633459294713156, 0.015146185520408648, 0.014960273569988851, 0.014585366469993886, 0.014414533801651957, 0.01399106201553714, 0.013270434208150154, 0.012957833717484827, 0.012399538639043405, 0.011803519553319064, 0.011995168609139009, 0.011980892445056358, 0.012086938931691129, 0.012319661875852027, 0.012646123456083376, 0.012463950121333086, 0.01189447893567839, 0.011195826094134664, 0.011049562425351654, 0.010826988854718856, 0.010593228232839142, 0.01036885149219237, 0.009964294512294164, 0.009702794307250484, 0.00960237234002786, 0.008737830262280024, 0.007869121738372608, 0.007281374764465435, 0.0063401989540015895, 0.006108371533699396, 0.005965898276980806, 0.006131391522817546, 0.006499063607834078, 0.0070338718642148955, 0.007495054705659371, 0.008077715636973124, 0.009038596199040579, 0.010262839759471142, 0.011848801096905852, 0.012782844963289297, 0.01367795830695115, 0.014886487286935536, 0.015753418936199692, 0.016609869896097338, 0.017496749472159522, 0.018125541132594295, 0.01896719267051052, 0.019907229036033827, 0.02065392668610361, 0.02110512421240176, 0.02117067675354961, 0.021232199469618674, 0.02110491744345391, 0.02064800257352712, 0.01976920521809478, 0.01841319622380107, 0.017354521449912806, 0.016149000333287672, 0.015188960622790577, 0.014867677924436412, 0.014871532159472685, 0.014579401406440453, 0.014142957349403504, 0.013927115202409579, 0.013233039545384658, 0.012454535292876445, 0.011277731524637692, 0.010546602618147612, 0.010080574458514437, 0.009319391774105725, 0.009464223113302373, 0.009726064500811536, 0.010247993117658873, 0.010828747101059511, 0.011540556228819448, 0.011795149141655947, 0.011493640885967018, 0.011278700218394448, 0.011229647572842802, 0.011239305448280605, 0.011270457820128204, 0.011283549895257832, 0.011391456213382549, 0.011829179495938794, 0.012305104819178288, 0.012522842933159395, 0.012734703281999786, 0.01283007453211508, 0.012810995075215433, 0.012296698667287685, 0.01165696720072157, 0.01069320842957695, 0.009998734950655248, 0.009232861693924186, 0.008968609398411286, 0.00898668285613815, 0.008554327856209618, 0.008039887099798549, 0.007818937239933347, 0.007931700396033577, 0.00750647632821278, 0.007412650840560792, 0.007233814178075957, 0.007146067593483247, 0.006944495513632948, 0.007019371244101835, 0.006473142290723334, 0.005821943862401026, 0.005538108126860586, 0.0056107267393370195, 0.005531951838145954, 0.005879280660721962, 0.006060217488745222, 0.006153539541520426, 0.006105550325192317, 0.005713463088247796, 0.005310268394661106, 0.005028433884620445, 0.0052255617795087805, 0.005427651183941507, 0.005549083037379982, 0.005691319311938371, 0.006179724826547823, 0.006360415605486276, 0.006522140232976228, 0.006567061054546047, 0.006718483942623631, 0.006859155182183605, 0.006791571404015826, 0.006578361133857661, 0.006398675112458299, 0.006476110232066464, 0.006390666185539786, 0.0064062565035728665, 0.006140307191556892, 0.005291747247627267, 0.004759110760045934, 0.004494066315315314, 0.004239350435125688, 0.003852306189384103, 0.003517881344825074, 0.0032378008128563476, 0.002684724864127022, 0.0024470740079493175, 0.002265277718240456, 0.0022310478134840938, 0.0024206460021560633, 0.0019037178024483665, 0.0021917993603901647, 0.0027330202333647707, 0.0033371467837761504, 0.003933943007782455, 0.004273441199863386, 0.004351362238873439, 0.00429849630488619, 0.004078922467628666, 0.00436552754232936, 0.004630487373770815, 0.004779677318096943, 0.005324926138263143, 0.006372404340200171, 0.007241891649850323, 0.00814498550946487, 0.009298663430703699, 0.00982736054013665, 0.010075794883055995, 0.010140029339713636, 0.009591632462635892, 0.009140451775142576, 0.008476484171916767, 0.00855395682537265, 0.008398963556643034, 0.00832924735028456, 0.008428893884353222, 0.008296798425607727, 0.008818380933342881, 0.009359106023450147, 0.009879068168056613, 0.010071716782299029, 0.009944558436146904, 0.010332910646223352, 0.010397010352081307, 0.010804090604295711, 0.011566209289087892, 0.01223198525237009, 0.012888869567708008, 0.01290202720606491, 0.013099069500888504, 0.013365007480488002, 0.013875619919604171, 0.013409031271167816, 0.013343957420740625, 0.012850611012124312, 0.01240038297254122, 0.011929618564860155, 0.011055289350682297, 0.010341041025074004, 0.010189529949943505, 0.010224854385402252, 0.010393653755509179, 0.010779635359034296, 0.01114503810490113, 0.011247857344806447, 0.011460324804144736, 0.011722823223587413, 0.012097702521172798, 0.012559315011992067, 0.012718592784465388, 0.012492261890518868, 0.012934760388125582, 0.013097986623058402, 0.01325274040673997, 0.013205816741536553, 0.012894302669020153, 0.012756767624733495, 0.01218638923968373, 0.011736349404469711, 0.01099555179973865, 0.009959081855537405, 0.009314641211251596, 0.009244321413642419, 0.009374917520911128, 0.009026812376359106, 0.008785554472875275, 0.00864207270162519, 0.008604072458070756, 0.008392686650183712, 0.008105281995412621, 0.007752034648071974, 0.007214279755441794, 0.006609790398461694, 0.006665173639187771, 0.0069311434723805625, 0.007766409667886793, 0.008009584808052106, 0.008637296558471308, 0.00973614414473541, 0.010968540647971948, 0.011915937154636647, 0.012768425792330495, 0.013072545585124615, 0.013381773610311403, 0.013660291249538044, 0.01332022756986892, 0.013094676446466655, 0.013385361235680855, 0.013719077172816882, 0.013541438766326843, 0.013638699500364608, 0.013626627752090328, 0.01397862975205676, 0.014354845328054868, 0.014685103462836743, 0.015221183238021125, 0.015773392007299502, 0.016180604972180802, 0.016072877875116052, 0.015759556104183347, 0.015745611083405612, 0.015472752388480717, 0.015491039065929326, 0.015435046033419332, 0.015532512605364661, 0.015693810449923427, 0.016142892485269053, 0.016915513395981338, 0.01708965882355905, 0.01700923738804839, 0.017087061105907776, 0.017025773241252, 0.01679618738425372, 0.016272506404453324, 0.015711523415030983, 0.015897649406917937, 0.015454425931190575, 0.015363947237759669, 0.01529177526888182, 0.015126388855825904, 0.014770918070068717, 0.013996499600375394, 0.013604080592817366, 0.012900680466431915, 0.012652202352413199, 0.01247461987115233, 0.012868329524650323, 0.013067003621116185, 0.012958112758831223, 0.013178577133467734, 0.013174414495479571, 0.013705024097221699, 0.013844639195623811, 0.013951688567186527, 0.01426088614328675, 0.013748074320217943, 0.013516608777114717, 0.012862637342576339, 0.012607011139994797, 0.012555047726876555, 0.012262303946358211, 0.011852963568657782, 0.011876067611897337, 0.011763653254533563, 0.011206335408735292, 0.01060429557270995, 0.010181340032564956, 0.009632500477533626, 0.009694136465344418, 0.009512027395980668, 0.009354454486728751, 0.009055877410217409, 0.008954954398412795, 0.008544372538434248, 0.008116493766079329, 0.007869488687964405, 0.007312830690994751, 0.006813467089581139, 0.0065636005465914285, 0.00683604893302743, 0.007496666883727665, 0.007925143925611916, 0.008120171045485635, 0.00875292852536696, 0.00915256804450917, 0.009457965618962222, 0.009449140852692287, 0.009663535886412425, 0.009549268585641963, 0.009224022103118613, 0.008893418108361268, 0.009279704720087543, 0.00966867729988689, 0.00993994827366968, 0.009662176891240767, 0.009408702745123206, 0.008949834461197067, 0.009014522139628873, 0.009785564072393803, 0.010458434812865137, 0.011044522612967827, 0.011165605684315048, 0.011372790891534833, 0.011293613520077753, 0.010717736147333724, 0.01029817624747945, 0.009559577246246424, 0.009040623547622771, 0.008234621625808783, 0.008310616548339981, 0.007759943798443738, 0.007951985568571253, 0.007953848158615764, 0.008259357096521898, 0.008564573991681427, 0.008652063377254559, 0.008389289709374123, 0.008281694429930727, 0.007895123315930265, 0.0077195360851930826, 0.007536196675699848, 0.007199391873735364, 0.0070678836553585405, 0.006552932289355192, 0.006471691532349593, 0.006663748097579296, 0.006579157954166322, 0.007108552592207269, 0.007366917509330246, 0.0077886095207136815, 0.008390928325930686, 0.008225179045997684, 0.007919788650251058, 0.0078804697563736, 0.007961928343030347, 0.007958287944560263, 0.007759567211919192, 0.007873171180130438, 0.007838556087992169, 0.008242379047340334, 0.008561763482315275, 0.009054024593290421, 0.009425117257408617, 0.00951291447080569, 0.009413414811218082, 0.009418670799993693, 0.00884087423969946, 0.008220045940051112, 0.00753928349519232, 0.007047567965802187, 0.00678070615970181, 0.006701019705864279, 0.0064081573352146835, 0.0065126146758080474, 0.006760094349843296, 0.00700784410441403, 0.006749698275341857, 0.006339878634081496, 0.006477097675571563, 0.006110970595873385, 0.006148379687498259, 0.005842468140949302, 0.005533441388620839, 0.005042225663571941, 0.00471788878910681, 0.003822813350345477, 0.002868917039184385, 0.0021622490576249593, 0.0016500219782811492, 0.0012372165944072855, 0.001204500356467789, 0.001181057038813392, 0.0011749788743305903, 0.0009801738507591758, 0.0011412453911898719, 0.0015502286167539125, 0.001749137289119228, 0.0022377558271602974, 0.0026037012523688484, 0.0035484707017737174, 0.004332389752696525, 0.0056973860475200535, 0.007554209797915903, 0.009257218212163194, 0.01040770580461741, 0.011199383793311386, 0.011490651901760714, 0.01150318073007478, 0.01174805054107322, 0.012524079956630569, 0.012448621281740511, 0.01244537282793331, 0.012561671769755664, 0.012391689613932734, 0.012152641710255496, 0.011945602024121055, 0.011384453839187021, 0.01060813090510259, 0.009253465600959335, 0.008936932947847283, 0.008952242742127681, 0.009275844041887521, 0.009571975295513735, 0.009393722347151068, 0.009200036051152154, 0.008014461395311477, 0.00717579900445557, 0.0067837132343988756, 0.006674354444521886, 0.006722485472952421, 0.007078216553860523, 0.007351073477773494, 0.007641081449760694, 0.007938733006896518, 0.008396698975685459, 0.009354911157654527, 0.010050834045229197, 0.010618868326308675, 0.011288655423775293, 0.011971435457486688, 0.012535654072022428, 0.013443236906915837, 0.01427812030155818, 0.015173869759156057, 0.016042436315638575, 0.016819148152495026, 0.017608066939468554, 0.0181927094452084, 0.019108074139695588, 0.019844310661930212, 0.020948890818780125, 0.021476983422401185, 0.02146078254954527, 0.021373738284369812, 0.0213466717223891, 0.021195880012186127, 0.020497580498813363, 0.019668153367432682, 0.019098272594203883, 0.018995863460457882, 0.018837934472807672, 0.018623873117984396, 0.017853051530452434, 0.017852607618103596, 0.017608249672605065, 0.017553428979059232, 0.017730946230744272, 0.01808205580035545, 0.017843234035658687, 0.01828230263688643, 0.018018936147287317, 0.01775183014324111, 0.017469752870239243, 0.017334192648327813, 0.017205919572730342, 0.017553014691902343, 0.017324168570197505, 0.017610003525017046, 0.01735743997752796, 0.01751680920813204, 0.017363104368890495, 0.017146488445582697, 0.017058644986694262, 0.017239895470354982, 0.016876538089463242, 0.01670653407543475, 0.01614813792170592, 0.01564437783602091, 0.015497270760705608, 0.015517708581902568, 0.015480365353352187, 0.014683005300451914, 0.014228712896558693, 0.014008419169746373, 0.013205917941842496, 0.0125967301574334, 0.012400669558479412, 0.012288381639040473, 0.01208206620605208, 0.011607864989783421, 0.010829249194902434, 0.010377717335680136, 0.010187170958060423, 0.009997687097567681, 0.009977964284885609, 0.010015462517965718, 0.009925624552492539, 0.010413595754323293, 0.01093433083135916, 0.011485057014980914, 0.01232506187261017, 0.013423644078012258, 0.014084374191117683, 0.014847343879595631, 0.015455650832853616, 0.016165228728052327, 0.016598268029657578, 0.01648672496023133, 0.016708830601676234, 0.016620091479097803, 0.016348291112721538, 0.016549331916859287, 0.01687445330594917, 0.01709578554152449, 0.017318326976604105, 0.017530620832458377, 0.018026834436834942, 0.01826792933311582, 0.018533349904227926, 0.019022197311063724, 0.019316392581528785, 0.020156761236652727, 0.02053728177920467, 0.02086627482707427, 0.020938098017974867, 0.0211166803758257, 0.020965643520053853, 0.020394273225213855, 0.020036326188420855, 0.019394733716612707, 0.019285797205398664, 0.019504794624001308, 0.019866148572668902, 0.02028257060156088, 0.02055667916275945, 0.02037051523444064, 0.020515285330144715, 0.020745641715813414, 0.0208859757114412, 0.021386605702002053, 0.021707192616607168, 0.021957380004616757, 0.022341161149950668, 0.02254767996832983, 0.022712560160290645, 0.023027259670070608, 0.023199385980973465, 0.023498600697417677, 0.023887137659678565, 0.02425326109769279, 0.02398341789103745, 0.022820084265852122, 0.021992314354770746, 0.021159568320881627, 0.020709858292763703, 0.020810355586572488, 0.020563987001827697, 0.020115005063517093, 0.019778744172074175, 0.0192253517197057, 0.019176219048048913, 0.018953597521069798, 0.01860153332797582, 0.018001134309828914, 0.01736431441292303, 0.017026189517062626, 0.016656047062484088, 0.015692130955229484, 0.015299591035744681, 0.014754659893424192, 0.014522708018451683, 0.014316130474555317, 0.014507177206425767, 0.014780411467227346, 0.014931988979849, 0.01495339557140288, 0.015755492646316344, 0.01686694111880219, 0.01716711927230683, 0.017161607395106013, 0.017254063355956, 0.016881485137618765, 0.016977949270998043, 0.01649772804408532, 0.01616355076317994, 0.016087955357470655, 0.01618153701722201, 0.016290752454880823, 0.01651870602197253, 0.01695684925145839, 0.01702213588945358, 0.017387022781806708, 0.018255071082263867, 0.019160822544107715, 0.02031541240851436, 0.02157560509374483, 0.02337509999750654, 0.0245551080901204, 0.025762307891370947, 0.026855499286554712, 0.027493660317185503, 0.02828677397958389, 0.02868079525498029, 0.029034622257034425, 0.029297792906475453, 0.029214937602707693, 0.02940865160932253, 0.02948062533591812, 0.02923807647866669, 0.02887059051948598, 0.02886188401505784, 0.029021194791642224, 0.029073689266617506, 0.029531984815971433, 0.029389540368135486, 0.02904843308922809, 0.02881481202787577, 0.02847221921342412, 0.028209328748199723, 0.02804827056725346, 0.02773716874778998, 0.027445246341240712, 0.026843220173787367, 0.026341345397831083, 0.025997533101771803, 0.025802272454288868, 0.025052761060589585, 0.024896371630518475, 0.025284736308489448, 0.025427814785881006, 0.025434073699513626, 0.025222694536737447, 0.02489858545441548, 0.024593095696286132, 0.024627252694552428, 0.024596655720385142, 0.024522139579680805, 0.02461638092030214, 0.024958469489733157, 0.02515034223407743, 0.025176365317229596, 0.0252266883545074, 0.024914642327495143, 0.02453406067484886, 0.023903046344226186, 0.023658675903355495, 0.02358020093741021, 0.023497189892523918, 0.023309351864124108, 0.022705965979727478, 0.02264690459105111, 0.02289577498996391, 0.022927969305643187, 0.0229129271529173, 0.023357647586546803, 0.023440265877165117, 0.023605435712058427, 0.023967820151394988, 0.02429531163712136, 0.02433671922591722, 0.024375509096712707, 0.02475819960910588, 0.025190852383534836, 0.02595459281921609, 0.02587327931283347, 0.02585824171111562, 0.025836344248717884, 0.025106728399715682, 0.024288471076170156, 0.02401413611603429, 0.0236379654888319, 0.023796947348300915, 0.023981590657166985, 0.024172720844841268, 0.02477592211426692, 0.02544279304962991, 0.02620434713101713, 0.02667550042487923, 0.02644660981495493, 0.0261802526245573, 0.02565284445369428, 0.02495304326971958, 0.024103631860452782, 0.02366003137565395, 0.02398767462600684, 0.02428920154434333, 0.024088087017190882, 0.02422551309014713, 0.02396399887609826, 0.024044048589840595, 0.023953581331962775, 0.02364964038067775, 0.02355097210458563, 0.02313252025255032, 0.02312318037918725, 0.023450965999947292, 0.02374581714809988, 0.023959708881905687, 0.024507576893187995, 0.024986883089219033, 0.02545276800052611, 0.026165431224934855, 0.026857619381563915, 0.02689618429173085, 0.02699295132657363, 0.02702497605309574, 0.027377321895823318, 0.02792352591262561, 0.028282713282117736, 0.02825516924540126, 0.02803184957220532, 0.027635040776963816, 0.02702468964138899, 0.02629700846284014, 0.02520406707885299, 0.02436161292944067, 0.02399105126989268, 0.024320207166904206, 0.024373016829805846, 0.02402331330700538, 0.023532146032041287, 0.023342370117687142, 0.02329036786269794, 0.02311534465497143, 0.023388921882900822, 0.023574771438820395, 0.023685575458549255, 0.023971374978365444, 0.025063678511428853, 0.02632936285085682, 0.027176972874470625, 0.02736208377357889, 0.027523839874600445, 0.027463342380334585, 0.02734652126455197, 0.02718668015971801, 0.027058517403461994, 0.026802700161504326, 0.02718093987093192, 0.0275141820741583, 0.02771240891787235, 0.02805940886524975, 0.028336393325794317, 0.028902707332579092, 0.029921851346291918, 0.030666893421930002, 0.031530076784436256, 0.03218881008513477, 0.03262736626663693, 0.033405743875827565, 0.03437155074241698, 0.03491612594055833, 0.035054421939283306, 0.03514623934781674, 0.03531821595477114, 0.03576381441725767, 0.035840936966930595, 0.036021864163951645, 0.03618997425626011, 0.03660068068667487, 0.037196204299122106, 0.037464470458579265, 0.03792743744002854, 0.03798171339658652, 0.03820865484130115, 0.03874456112990796, 0.03875501065088145, 0.039085344073261516, 0.039243254718263315, 0.03962259462908426, 0.0401510792494127, 0.040403705704370636, 0.04104191263916223, 0.041477014074587114, 0.04169525418641765, 0.04210127725515322, 0.042679222831121154, 0.04300639959517773, 0.04350250476064966, 0.04375176620404275, 0.04398966744855821, 0.04382757670140755, 0.04394509055862701, 0.04414418765098422, 0.04394738745725348, 0.043939857557994594, 0.04378168711583137, 0.04346250103501824, 0.04363949986691925, 0.04384819505251955, 0.04401148113393427, 0.04404804753242362, 0.04341176420260329, 0.04270080956634102, 0.042165520570898625, 0.041897759513159806, 0.04188101556014719, 0.04140774581665351, 0.04142437367818524, 0.04163598743823105, 0.04183620509842271, 0.0418288543450946, 0.04154654567374723, 0.0411985968354111, 0.040964172590616035, 0.04072598340251849, 0.04070280357307089, 0.040761795929619773, 0.040609236514305404, 0.04043562108399498, 0.04058136980594902, 0.03992600257280508, 0.03879354568036968, 0.03842038474411051, 0.03852343643379256, 0.03836253108907353, 0.03847293564858746, 0.03871272127327145, 0.038815789172109615, 0.03857031216849444, 0.03778052201356283, 0.036853550345812544, 0.03588995333107273, 0.035750200874645734, 0.03565932876915504, 0.0353675635775801, 0.035917668128962674, 0.0362146027663255, 0.03593254520650331, 0.035769143165134944, 0.035542641942220815, 0.03483838996551131, 0.03395367353499736, 0.033673671795215215, 0.03296506617763814, 0.03240412514913217, 0.03184397749052691, 0.03121751075858726, 0.031052467402320934, 0.03134519813122074, 0.0320500538039424, 0.03294462373374541, 0.03404823092009437, 0.03561506494870653, 0.036964778561743364, 0.03816487836841787, 0.03931475335968493, 0.040093437932374944, 0.0408191611524554, 0.04116341191225052, 0.04149101145541445, 0.041469611175482236, 0.041718446454773996, 0.041923022429374956, 0.04255344696505759, 0.04389971045942218, 0.045187779736083185, 0.04631909971610296, 0.04688883105103492, 0.0476134493451569, 0.04828459880718359, 0.04846112480255553, 0.04880086720700554, 0.04894630735894521, 0.04861634648605102, 0.04781686304285061, 0.046887084327897205, 0.04679334894506669, 0.04714688405547006, 0.04715257679237254, 0.04716091260581708, 0.047262036570991754, 0.047272256124770734, 0.04709210583202347, 0.04651965207223268, 0.04627537974984701, 0.04576936804883949, 0.04545280079671568, 0.04508728852348443, 0.044893427931994995, 0.044505421217317924, 0.04466945441833386, 0.04491515963445877, 0.045187161884363856, 0.04557699283889443, 0.04593459507330177, 0.04625960160179453, 0.04644574934539889, 0.046566275633923626, 0.04642576491741545, 0.04658723270670735, 0.04646459762100322, 0.04614613833438159, 0.04570088610972965, 0.04496645376126367, 0.04414823737311494, 0.04384260679809478, 0.04359226536827447, 0.043301701758743205, 0.0428343573863524, 0.04277290133643629, 0.04317379172410537, 0.04376027814079101, 0.043971818557737755, 0.04409727885638467, 0.0443489359127598, 0.04470290144742263, 0.044698990518139026, 0.04430455847436956, 0.04415972053815373, 0.0443041317251171, 0.044488906825872726, 0.044627533253612614, 0.044980618408923694, 0.04523715564261586, 0.04528485691917962, 0.045046936346611076, 0.044850624572016405, 0.04454110943580191, 0.04428414505736803, 0.04395144190522322, 0.04326644679065561, 0.04223784247563865, 0.041766326444507056, 0.041534683114186316, 0.041080070538257234, 0.04086191666053994, 0.040996785667144306, 0.04142543255228523, 0.04157127351898709, 0.041266913223625516, 0.041093167108346436, 0.04063792956746407, 0.03995016026950713, 0.039262639588984495, 0.03859119743432786, 0.03804805587727628, 0.03755533098844757, 0.037333755990524894, 0.03677025870433801, 0.036031213145520616, 0.03546643378465437, 0.035050089099146725, 0.03479476551168537, 0.03429159478620156, 0.0337306117775953, 0.03352091859981676, 0.0331964504044508, 0.03272601782186686, 0.032102918739557625, 0.03183318157107612, 0.03186344761709608, 0.03157254406873611, 0.031503224224025746, 0.03096596589399893, 0.03044850076720634, 0.029680439497561235, 0.02899119356252112, 0.028434699642198545, 0.027994250231564523, 0.027468938049704867, 0.027267761421961297, 0.027443517376172646, 0.027341268278352843, 0.026619058096835905, 0.025990786158109243, 0.025169977732868568, 0.024395256263714235, 0.023890807530243575, 0.02359846564799358, 0.02272751685826645, 0.022099853554582174, 0.02148250212845014, 0.021013074904414963, 0.020945232180576635, 0.02146668264174366, 0.021463688357155467, 0.02180419734247633, 0.02167810047241706, 0.02098422263215641, 0.019881099167185473, 0.018647898949842076, 0.017560727121707392, 0.016871382669192962, 0.016280319801159925, 0.016308034848417346, 0.016359962433708675, 0.016117522163360938, 0.015910876649377546, 0.0157268741379225, 0.01574617128015293, 0.01620125433043371, 0.016954534155890325, 0.017596717950492075, 0.01796279069024755, 0.018234567876366205, 0.01844462983487088, 0.018245972964353426, 0.018195591135438886, 0.018307100223762064, 0.018700130672166058, 0.019274820220045393, 0.01978900705591278, 0.020349563774365094, 0.020730459548464492, 0.02065340135599128, 0.020749485228396935, 0.020912484185113142, 0.020727518183000525, 0.020469779832438677, 0.02025478171023365, 0.02031441982178043, 0.020309468413990152, 0.02014781867546303, 0.019997151128143414, 0.019838314571784293, 0.0200517921116083, 0.020001999865456754, 0.019802885382046265, 0.01970219551431271, 0.01963225027029401, 0.019547784968104782, 0.019742915208699103, 0.019486743470495886, 0.019424524534068396, 0.019554010647937846, 0.019694098971562674, 0.02026703174010386, 0.020692673554685667, 0.020888329550428117, 0.02117301770255954, 0.021151431205225075, 0.021513714146813138, 0.021431328843992598, 0.021738281310650538, 0.02238642729843421, 0.02319506285079962, 0.0238923807821494, 0.024170524987604344, 0.024865323317466523, 0.025520610308791002, 0.026305646424163002, 0.026730708233275568, 0.027074786141791422, 0.026899105112303565, 0.02694674225894215, 0.026794599572113862, 0.026651049934615857, 0.026702451316972704, 0.02628174507193833, 0.02642418403539423, 0.02636669225494271, 0.026497074897018438, 0.02654586823539418, 0.026349765405001824, 0.026199320454499023, 0.025776797517715708, 0.025405151434351233, 0.024990678943029896, 0.024950048980732345, 0.024639311448902673, 0.024447082634254644, 0.025175359108287554, 0.025586993530502655, 0.026197191977859205, 0.027095798236815634, 0.02717055873164883, 0.027504651489928, 0.02804673749708171, 0.028300989348189403, 0.028778616185611335, 0.028699098358335957, 0.02875458325788254, 0.028832000370729055, 0.028775223040661536, 0.02871309044261216, 0.02873927199449746, 0.02893692183230263, 0.02915981408109884, 0.028847996333834013, 0.02864743495969354, 0.028788931614496905, 0.02922585647007382, 0.02968359402086299, 0.030072294385666262, 0.030499922758791334, 0.031126964701502988, 0.03214764016286642, 0.03272484722726557, 0.0330694467529042, 0.03325491895848975, 0.03333522089828255, 0.0332055412612672, 0.033243138312193374, 0.033173878531320304, 0.03240509221092698, 0.031397515952366534, 0.029999358271195257, 0.028668822990438787, 0.028011260618447335, 0.027058042595155766, 0.02614861379259976, 0.02562298209900871, 0.02529299943080713, 0.025064462848049404, 0.025040370314211174, 0.024910181680037394, 0.024993331086168722, 0.02563321543136398, 0.026162646920049323, 0.02680910304939629, 0.027251088414889296, 0.02779850936061602, 0.028014362097088942, 0.027904331323856096, 0.027687407294872814, 0.027086007233496974, 0.027072781278654135, 0.027127977823813338, 0.027029944390401774, 0.026723693561456974, 0.026644083627778585, 0.026471874635759913, 0.026362631207196098, 0.026851857231999506, 0.0269229463864133, 0.026541389488978266, 0.02661850996926932, 0.026768212241887124, 0.027101593374557274, 0.02726304818308622, 0.027572292642553127, 0.027625992887836327, 0.02777312547230428, 0.028503943161848143, 0.02929171351558675, 0.02953981086998396, 0.02987887934712436, 0.02984117077825194, 0.029565126115376855, 0.02919110839760091, 0.02847563907534531, 0.028198477842438906, 0.028033869090596054, 0.027950949690350512, 0.027674853221786547, 0.027261884738026203, 0.026621117898186334, 0.02606059776980915, 0.025696543404831098, 0.025535360026614985, 0.025446362646625875, 0.025097562620109874, 0.02500926701874856, 0.02503912455810727, 0.025363625909285318, 0.025504612441564243, 0.025275071984931837, 0.025239567206365165, 0.024875779130489557, 0.024633585363801894, 0.024397354501269827, 0.024703459357077726, 0.024884503474556275, 0.025298582627488006, 0.025374064188739612, 0.025355335993809305, 0.025269713979020118, 0.025039643080797085, 0.02444518455897258, 0.02389177498709642, 0.02360754934731319, 0.02396947019658918, 0.024497525108724546, 0.024801488137502197, 0.02542587821151402, 0.026440074179911784, 0.026787556002821306, 0.027238687378420747, 0.028182409252324476, 0.028805016114301116, 0.028970778325181464, 0.028834982687270683, 0.028715171192097703, 0.028136337929909355, 0.02755002177891823, 0.02704755665956998, 0.02631005014561917, 0.026261277214911633, 0.02578789596532661, 0.025366506463372608, 0.025404627228862546, 0.02547634190962128, 0.025144898580403606, 0.02501870688527991, 0.025050680140530482, 0.025197346250212384, 0.025182536994302257, 0.025194216723838658, 0.025454579496632893, 0.02543674492236133, 0.02609972973565095, 0.02638721447025195, 0.026792739118403436, 0.027275843700927185, 0.027669912120896867, 0.027686026138630894, 0.02833137340707915, 0.02877309970443196, 0.028663733314374076, 0.028776842613854495, 0.028712438177217088, 0.02881737124727063, 0.02822748904466903, 0.027701119568837543, 0.026846859618742152, 0.02580304112317047, 0.02522718975977841, 0.024957842939389425, 0.02467160218190133, 0.02445158639323413, 0.024288075706848405, 0.024445999661281175, 0.02444170502507401, 0.024594401061283525, 0.02485063547240238, 0.024828072347666062, 0.02514661597573185, 0.025248936298758937, 0.02590444706108544, 0.02666023696022689, 0.027130640111816474, 0.02770182330416565, 0.02827715616356322, 0.02893614743052239, 0.029688613235270975, 0.03024844357227164, 0.03091685441909628, 0.03188059408446321, 0.03262749152328423, 0.03349369501832454, 0.034451444764666384, 0.035550824508864744, 0.0359824503547826, 0.03605707317487851, 0.036221064866936395, 0.036699780229822336, 0.037077258199096685, 0.03766684760191457, 0.037944097310634015, 0.037717080145255676, 0.03803073166227595, 0.03789627522672339, 0.03767715757501761, 0.037383642799073385, 0.036254649785679785, 0.034906203751324666, 0.033782434648107595, 0.03336565225930075, 0.03232331406290973, 0.03106113948847641, 0.030178709423323118, 0.029741140250696022, 0.029666375567116248, 0.02953242219208357, 0.029632222953145843, 0.029971360444594402, 0.03024137531411581, 0.030476378212784254, 0.030879080633034066, 0.03152192570938967, 0.03145665203270661, 0.031195990970261666, 0.030795096374333277, 0.03062629144266331, 0.03079103959045849, 0.030773197623145374, 0.03116500212321815, 0.031338589070270394, 0.03156654315177155, 0.03196428437551831, 0.032485152527269016, 0.03260666950030095, 0.032561742652296895, 0.03269343660256073, 0.03247943050876952, 0.032375334025239726, 0.03246295019646887, 0.032044339178719475, 0.03159010867264967, 0.031408200496475296, 0.030669233866502773, 0.030415218662953474, 0.03047726813957051, 0.029986722542734837, 0.02981008899454011, 0.029598384267673583, 0.02970334295175184, 0.029941789143924324, 0.0303749949881132, 0.030765119204304497, 0.03129544839663493, 0.03210170077264122, 0.03253824593123293, 0.03344344447383931, 0.03391431821861128, 0.03421576054573011, 0.03459391389426858, 0.035459537971672055, 0.03619786220424706, 0.03656798956337211, 0.03696965970815764, 0.03690069000343576, 0.03667534983219182, 0.036267531170478706, 0.036150504080936584, 0.036054150314836435, 0.03646683598092644, 0.03712729905693289, 0.037837464826096796, 0.03818807768750538, 0.038701066985906654, 0.039070155955502346, 0.03927340333738196, 0.039501358720787895, 0.03940937238984702, 0.039283431631615365, 0.03889065147691588, 0.0388003703221806, 0.03926333423729538, 0.039246086341166386, 0.038453858359666596, 0.037485125000515915, 0.036454989380926214, 0.03598597607413802, 0.03571931213139571, 0.03564941495766109, 0.03510455192707969, 0.03488723736985764, 0.03484511844935313, 0.03497778345879166, 0.03475231221206503, 0.03502917754495411, 0.03494937397106812, 0.03494311831097532, 0.034805631318416935, 0.0345778623955508, 0.03480542267372506, 0.034837625431077116, 0.03490424640318331, 0.03496633224180588, 0.03576331993133878, 0.03634945927396818, 0.03690565455874017, 0.03734662335088376, 0.03746494471224754, 0.037484048834784116, 0.03711264775444586, 0.03673093099811786, 0.03639546857909188, 0.036498578800433334, 0.03613102500006508, 0.035962616685550376, 0.03590371128183963, 0.0354419305490299, 0.0347818478482798, 0.03395168057957967, 0.033090158111429874, 0.03273150561025551, 0.032684755968191474, 0.03242269841658686, 0.03177796751679856, 0.030859632367943313, 0.030379267312924767, 0.02981979888756171, 0.02950711126168088, 0.02901588407408528, 0.028857238950107732, 0.028798244680004116, 0.02860185825989248, 0.02800973614169041, 0.0271318651303298, 0.025965427257769375, 0.02476475964336886, 0.02367919261019805, 0.022838559478400102, 0.02191722131864124, 0.021175693443838225, 0.02020366968454388, 0.019435263697688367, 0.019053736527744034, 0.019070990546693534, 0.018946607362430073, 0.01872673509785316, 0.018147273202816297, 0.01757988500748973, 0.017203434502609204, 0.017061193879185494, 0.01719151834004506, 0.017064704723980303, 0.016843549854056446, 0.016273954729712214, 0.015340457590432836, 0.01421669669056661, 0.013018685078545192, 0.012024950003536688, 0.011718544303308319, 0.0116394615863774, 0.011624278283485924, 0.011100928653856078, 0.010960460888310528, 0.010940015206109703, 0.011168888179056575, 0.011398111800085816, 0.011648832754479217, 0.011877877885451023, 0.01192754422384358, 0.01181125422424296, 0.011667670200010421, 0.011674199677039983, 0.012138326290695172, 0.012147091614440976, 0.011905031711319985, 0.012088854146954736, 0.012929986518350685, 0.013713108273821703, 0.013891562850720456, 0.014245294103390595, 0.014487448321757228, 0.014265828497749196, 0.013865200497116367, 0.013548363069590333, 0.013725876717453013, 0.014042762473172368, 0.015146029624726522, 0.016542419259800056, 0.01779806665614772, 0.01920749920283617, 0.0202232782173091, 0.02038164155348307, 0.020655192891676537, 0.020841482410069768, 0.020685425013697037, 0.020550556777540842, 0.020288581730585727, 0.019964400469806055, 0.020302720201478972, 0.020362632486209047, 0.020526522654019976, 0.021105358912994195, 0.021995159522856786, 0.02324066374685297, 0.024876023553802046, 0.026089417615112655, 0.026547834832751603, 0.02685411880441939, 0.027008030603383977, 0.026696686185063236, 0.026058567590926493, 0.025731474405315622, 0.025122865038532463, 0.024626551990189715, 0.024881620930337554, 0.02514152796382646, 0.02505272735719871, 0.024868338413734918, 0.024648970451990104, 0.02445080491512832, 0.02421041456812203, 0.02440924100710602, 0.024697469788182182, 0.024576110978484698, 0.02419268675832191, 0.023989590543277355, 0.02359803373655704, 0.022802155662137846, 0.022699043578973618, 0.02285505741528413, 0.023352570463880704, 0.02312462387432964, 0.023089264093128697, 0.02318052827407676, 0.022551174897064822, 0.021614492687130938, 0.02089108914526065, 0.020750448857576022, 0.01992959736502359, 0.019450990524015735, 0.01893575075684587, 0.018721380395433886, 0.018082304900602926, 0.01710708629260234, 0.016771896043176002, 0.01658900466706649, 0.01644593381270617, 0.016522965660195496, 0.016617643367772536, 0.016694719943202013, 0.016779069950998173, 0.016870430172576983, 0.016981845208596743, 0.017309425749215037, 0.017191022804155173, 0.01725010396314938, 0.017260617588939958, 0.017185613122659236, 0.01759393236221669, 0.017708068153926913, 0.017590133230851766, 0.01779261810690446, 0.017928852214896086, 0.017574208968206752, 0.017004275370084764, 0.01718754456287029, 0.01746452461344711, 0.01779519445271914, 0.01875882024909521, 0.01925731055982092, 0.01973776755430131, 0.020324756703608823, 0.020715380536757644, 0.021268717815579576, 0.02199554109124272, 0.022281083213653373, 0.02249800681011901, 0.022805966049807464, 0.023250666749386868, 0.023212891525908212, 0.023135699117026013, 0.02275182282014696, 0.022399435279092703, 0.022112350384802696, 0.021831213407654034, 0.02157869316855622, 0.022094520847089766, 0.022505860239877103, 0.02287095427775015, 0.02397343243358899, 0.024082714257491943, 0.02455927613012742, 0.024876640450985813, 0.025403195586893926, 0.026253585054501788, 0.026936478482071646, 0.0270060222579544, 0.02686477928168059, 0.02666814097889844, 0.026505083756086848, 0.026625245040662656, 0.026670076058981636, 0.02682329817479581, 0.026711371709457317, 0.027053182435339915, 0.02782556087011673, 0.028658725079291708, 0.029540071008571953, 0.03003812130823236, 0.030625961350793072, 0.030852218370804037, 0.030804562172104148, 0.030228989884836598, 0.029986886182748456, 0.03015537339777749, 0.030072547303857472, 0.030038416217541625, 0.030213800381984075, 0.030761808251792214, 0.030871840538852755, 0.03117163084761292, 0.03118157082083063, 0.030676081681590493, 0.03032428893854796, 0.030062258854539264, 0.030141659612928504, 0.03036022379627564, 0.030723021578731587, 0.03076101028082578, 0.0314976803135403, 0.03263884876028969, 0.033619181268670015, 0.034220702203198845, 0.034480652279492006, 0.03473957379598658, 0.0345079752986971, 0.034398103891047256, 0.03426031636454172, 0.03440378290329097, 0.03439281929971883, 0.034521271781620275, 0.03431636972734922, 0.03421716636499123, 0.0345445607127582, 0.03449331715248395, 0.03454315010144251, 0.03471953150683327, 0.03472183297912105, 0.03479817805167786, 0.03480521524605679, 0.03499229399143391, 0.035455674163984985, 0.035484570406988006, 0.03541861782504903, 0.03475085408655639, 0.03405827931462747, 0.03372938877946768, 0.03324741833854339, 0.032371132465190605, 0.03178981664034107, 0.031177915588208028, 0.030631722445063025, 0.03021736188644195, 0.03009125050226272, 0.02952111025041274, 0.028968054161071847, 0.0285361388220109, 0.028348777755365418, 0.028209325861852718, 0.02802771818857227, 0.027587546559048187, 0.02747990125591431, 0.02780796521292934, 0.027858405013921242, 0.0278012513898904, 0.02797370367464871, 0.02844931617596578, 0.02885308721240302, 0.029456342728634635, 0.030216523421284065, 0.030250925334983036, 0.030498304866241343, 0.030988829160163316, 0.03155882624983731, 0.03240077861553806, 0.03340634799920181, 0.03412964535719793, 0.0343866181418119, 0.03454199745116813, 0.03409762992841588, 0.033874660853529324, 0.034063842183869805, 0.03416992027168501, 0.03452534317333355, 0.03499759848035373, 0.03539444744805045, 0.03558934400572573, 0.03611508812183713, 0.03632056435008624, 0.036335803407913474, 0.03637055601936202, 0.03642172414198819, 0.036285267769748435, 0.036097724932648276, 0.036461014740376246, 0.03654935842548749, 0.036572526774038785, 0.03661630921971985, 0.03713255302970713, 0.03756658966202348, 0.038143136729133886, 0.03859514631851189, 0.039253175523709334, 0.03967657149014505, 0.03991615560831791, 0.041007609335294876, 0.04205887293509885, 0.04297417901803716, 0.043524400465835195, 0.04405018221168241, 0.0449265162633262, 0.04608236478575176, 0.04649192794904703, 0.04728426638189466, 0.04792375916870471, 0.04875297350545799, 0.04929286681310792, 0.04973135083408168, 0.050168845554047284, 0.05016910984382918, 0.0498177586438353, 0.05006295442628893, 0.05004415783415543, 0.050435361495382365, 0.05050612022804518, 0.049758444115973736, 0.04922025393812792, 0.04918276690820895, 0.04968639581672906, 0.05007958837008345, 0.05041850130564438, 0.05067554930458334, 0.05059421501751863, 0.05058099932825237, 0.050339101016982905, 0.05048506729031302, 0.05007550567337818, 0.04955026541894461, 0.0495512870625772, 0.04906886579724582, 0.048599111898749256, 0.047765399927000525, 0.04748202006134367, 0.047377817535592004, 0.04735639858072351, 0.04753229239854459, 0.04725349218836785, 0.04681369976504332, 0.04633832697846018, 0.046094117254522074, 0.04631365049448336, 0.0462994707239555, 0.04657858180419683, 0.04641204142057928, 0.045843694087339515, 0.045695293352849435, 0.04551556462389504, 0.04536805146926306, 0.04550353151760719, 0.045556515160061796, 0.045438559116651143, 0.04571575595835425, 0.04559275098316074, 0.045566852980480424, 0.045718996105695846, 0.045935780573357524, 0.04575919482593593, 0.04591218582553678, 0.046368743398384725, 0.04662223325603125, 0.04688870108285014, 0.04729846226564497, 0.04766229100361707, 0.047861976987017364, 0.04798987424261007, 0.048229986540418636, 0.04845762514665314, 0.048543809028946706, 0.04865613328171533, 0.04870612166586533, 0.048463481173579646, 0.04811486911750479, 0.04746423748069899, 0.04713407811407185, 0.047145029170793815, 0.04722097045979661, 0.04749646369440433, 0.04729338513224419, 0.046853882432993474, 0.046098663254863934, 0.04597820620516792, 0.045684927872478444, 0.04552198833481714, 0.046126485365519505, 0.046346350337929415, 0.046084127306451096, 0.046043075807672924, 0.045850794411613986, 0.04546350427469999, 0.04492128354481646, 0.04437546209696409, 0.04416231497650784, 0.04440795626740482, 0.04433779273224639, 0.04458600563991608, 0.04497983582607722, 0.045064077914490845, 0.045277081386905726, 0.045041085670994754, 0.04513747830206318, 0.044890572108805316, 0.044443590578360975, 0.043785565147307866, 0.04353244042983307, 0.04373774563884581, 0.04357594015998052, 0.04377307926384788, 0.04387036098782979, 0.044326896173503376, 0.044806757397664466, 0.04555272854563037, 0.045858678912819896, 0.0465456276925524, 0.0471892441416306, 0.04776601942218842, 0.04829412446416498, 0.04864742137957883, 0.048713765505611066, 0.0487380871375299, 0.04886354015523865, 0.048536694360402165, 0.04813310305508911, 0.047469095293742616, 0.04710415215362851, 0.046508599110256565, 0.04584667930068213, 0.04554498367797643, 0.04539229284377117, 0.0454641589593531, 0.04553008728922836, 0.04580384278200491, 0.046158046830944585, 0.04639432246324612, 0.04599671883222874, 0.045418071929805855, 0.04500100835237489, 0.044454011208119586, 0.04411876153888997, 0.04431993349195357, 0.04477097337556891, 0.04522115112884525, 0.04480538590799419, 0.04405821084456009, 0.042949071867128916, 0.041602945681293406, 0.04093282011740779, 0.041030559984684016, 0.04111415682007093, 0.0418548065177245, 0.04266764813332165, 0.042965283540143874, 0.04375342241015106, 0.044539009435841916, 0.04507842357018614, 0.04559349030783876, 0.046376140958487945, 0.04696472853415232, 0.047498852077194294, 0.04755859955552608, 0.04764222096180503, 0.04736895495571041, 0.04712611614052322, 0.046150378711272276, 0.04486477690909765, 0.04384850216862778, 0.04309382583733456, 0.042526535687861716, 0.042567960632409675, 0.042012549213080855, 0.04156390086930773, 0.040870571530062245, 0.04024781125130748, 0.039952962863523726, 0.04007473592772407, 0.04064640925906949, 0.04090705663753829, 0.04135924147753223, 0.04148051122095671, 0.0416092770437133, 0.04224100517614234, 0.042713319632447906, 0.042955932952163496, 0.04286830404132424, 0.04307723661477201, 0.043453073996033355, 0.04339077974773348, 0.04327685061026269, 0.043799374969667786, 0.044853319332495374, 0.04587317530671015, 0.04669152941473448, 0.04766870200937212, 0.04824223897935982, 0.0483276136943998, 0.04829347971086144, 0.04809646137624839, 0.04827864110245635, 0.048834370900045665, 0.04922060832065614, 0.04938312734183902, 0.04900945866373832, 0.04877882642966574, 0.048838986666263004, 0.04906605870488514, 0.04958252796393368, 0.04966204438941236, 0.0499936725424795, 0.050622836524593234, 0.050707645343577155, 0.05127438768167868, 0.05194301029351456, 0.05222694136651539, 0.052625157505684514, 0.053035224151533944, 0.053290586868312326, 0.0539218930110569, 0.05471992268256068, 0.05576506414137185, 0.05580675346430229, 0.05570851652526839, 0.05584879886292243, 0.055810952193435376, 0.056041163597653355, 0.05622927881982212, 0.056152468299096474, 0.05598899136477173, 0.055487295508625946, 0.05468975543853614, 0.05378756097796909, 0.05274881237833297, 0.05220555840273346, 0.05161345200821108, 0.05109016389906339, 0.051360081585820234, 0.05102138147743381, 0.05082751233211691, 0.0505359551008741, 0.050184361934044165, 0.050171505071396685, 0.04972825339615764, 0.04929985169625962, 0.04899641616940125, 0.04888518596103405, 0.04902713857755385, 0.049438230980456424, 0.049460265341582904, 0.04945250251726333, 0.050069929836832, 0.049829690056685846, 0.049767920764069676, 0.04981173022736741, 0.049971557003427654, 0.0500551667442746, 0.050091506747299695, 0.050574640185196695, 0.05118394527601727, 0.05242656612059118, 0.053378947708324305, 0.05437945801861769, 0.05498686337072465, 0.055772276111172234, 0.05601999525445137, 0.056417845548961405, 0.057313534753128906, 0.05801052926801339, 0.0587200161255186, 0.05997025783485749, 0.06091267675972518, 0.06097001824273312, 0.06123437896011515, 0.06163798406133049, 0.06214310065140771, 0.06297404363961394, 0.06319071697761418, 0.06359163901345911, 0.06436582025114758, 0.0652726548944356, 0.06588930930525108, 0.06586673542333711, 0.0655439330661263, 0.06531776448888292, 0.0647928625466772, 0.06414592090321936, 0.06371199891148706, 0.0635691792952095, 0.06326554566478516, 0.06330355913451147, 0.06387948407577769, 0.06399754548853775, 0.06400447702492805, 0.06424424294641293, 0.06528587896166398, 0.06647307513025243, 0.06758990107373775, 0.06868334802976646, 0.06958703226845428, 0.0704686251862247, 0.07127727797380186, 0.07218272630798701, 0.07259587024203062, 0.07260212671570128, 0.07269556450924375, 0.07299979199294618, 0.07282917990860131, 0.07308290703626873, 0.07337207961648748, 0.0733882745784055, 0.07302367411112466, 0.07264735062542706, 0.07193573886292023, 0.07149497957689976, 0.07124105353028422, 0.07084029016028551, 0.07070705454818925, 0.07061766965117709, 0.07104029613889197, 0.07142076057734208, 0.07194477736301395, 0.07279560908131498, 0.0735252012516037, 0.07443558347665714, 0.07503935725943389, 0.07508221467339544, 0.07506551070910812, 0.07555280906501156, 0.07581188558619373, 0.07644050988708244, 0.07761872466614637, 0.07870567462664904, 0.08024551656108679, 0.08192649121433206, 0.0831575098861044, 0.08407626693203178, 0.0852276151020979, 0.08621974921592129, 0.08692465353593723, 0.08746861122388637, 0.08791926222399937, 0.0880356988654006, 0.08789398247741441, 0.08815470845528987, 0.08860984966551745, 0.0890996781623297, 0.0897536292925894, 0.09043737527046698, 0.09144698049170005, 0.09176811130965137, 0.09204246663572078, 0.09216455076698032, 0.09242432997812854, 0.09301322182346433, 0.09338800743572541, 0.09396812341135448, 0.09443651257362395, 0.09517498033740947, 0.09559766891997903, 0.09633966178395009, 0.09683261192985819, 0.09685606171591174, 0.09682461457270641, 0.09692430602853265, 0.09699711052406322, 0.0962143768131884, 0.09542397910263518, 0.09508600237990283, 0.09380195184427444, 0.09314772224480401, 0.09269759621277956, 0.09243034437383685, 0.09248033566184173, 0.09247624410595327, 0.0926998295887733, 0.09243550572131308, 0.09183719560364702, 0.09176929505926476, 0.091336805807033, 0.09106372147345664, 0.09056999573572165], "speed (mm / s)": [1.0, 0.6897928707785725, 0.6589931683785771, 0.6405679772637051, 0.6221482070676474, 0.606413963671282, 0.5966804403460756, 0.5796618080822012, 0.57248519840931, 0.5654936618358128, 0.5578215724560975, 0.5494282099976925, 0.5439185671601002, 0.5344693378468388, 0.5302441380736187, 0.522342963107273, 0.5140165755766788, 0.5055353200320568, 0.5060855427156353, 0.5005284655982923, 0.49353058481717615, 0.48650425815108483, 0.4852374247507506, 0.4795606579539435, 0.475080431333961, 0.4729922563754569, 0.47335420464709954, 0.46765948084921255, 0.46460648396404114, 0.4612154061965363, 0.45923490797655325, 0.4539506478749173, 0.4566386956938346, 0.44810573551290356, 0.44810608428879234, 0.4397228753758804, 0.4368251294275609, 0.44030259298254604, 0.4367328991523844, 0.4358670159325199, 0.4309139880156204, 0.4279790198633887, 0.4268834317430784, 0.42318322626392174, 0.420486937089774, 0.41832572144554503, 0.4173668250429243, 0.4131274275640157, 0.41325311904316137, 0.4117020736799234, 0.40886058713505463, 0.4060151259450453, 0.40858921587550695, 0.40720535422682563, 0.4039165381189916, 0.4053960773760861, 0.3986826276410406, 0.4028640413205425, 0.4011627071020308, 0.40207340672675057, 0.3999905009155552, 0.3967865149954356, 0.39676240305018523, 0.39771296890300034, 0.39460352810092475, 0.39148736482730234, 0.39181327079402467, 0.39316392261547517, 0.38594752417668104, 0.3901905837304867, 0.38997348491824496, 0.39138992225532904, 0.39095132069093935, 0.3844641810460294, 0.38970637292893984, 0.39157011023388155, 0.38964102706658005, 0.3915317334092773, 0.39368234734753016, 0.3922878360654817, 0.38985402964981614, 0.3957095099236473, 0.39355438689574584, 0.38992070075989754, 0.3906852391490196, 0.38957960777737766, 0.38734736036032796, 0.38998986213576436, 0.38838721685975885, 0.39298002237318025, 0.3889063676787925, 0.3913900575239452, 0.3893636437030075, 0.3921318026053049, 0.3917690529758046, 0.38977495127538425, 0.393548269086732, 0.38726990801637123, 0.3888737862691226, 0.3930054442281722, 0.3916713813918759, 0.3898574595991341, 0.3890256911965988, 0.38950903739218595, 0.3943211168999807, 0.39082879741511334, 0.39124975777296017, 0.39350924232567985, 0.3949188175413283, 0.3921423006763485, 0.3937237739261178, 0.3921266312059471, 0.392413511146124, 0.38991844991424524, 0.3857727892631789, 0.3895305223610089, 0.38339107271029105, 0.38553186757564734, 0.38794343299353007, 0.38528043928334454, 0.3858180140418779, 0.3835080258799443, 0.3833878838945088, 0.38143061529539113, 0.38388075268504357, 0.38757912496188446, 0.3837481804674246, 0.38488821766893355, 0.3878567645812608, 0.3865941070846733, 0.3840994368096775, 0.38547224483622966, 0.3832956249362462, 0.3823196402025356, 0.3801965858246683, 0.3837538555057224, 0.37985217524162096, 0.38374184527414335, 0.38251932876670103, 0.3804171135658531, 0.3790347894253473, 0.38240976594719356, 0.38509949681584893, 0.38226840502568266, 0.3852593616368687, 0.38351347785196127, 0.3849704634570287, 0.3880406076454417, 0.3842722313848891, 0.38280201621359256, 0.3853319366616618, 0.38668610667879333, 0.3851826301763624, 0.38123121705798624, 0.3815747990667616, 0.38202688070743, 0.3828122065303552, 0.385370156030178, 0.3786934669213829, 0.380116947395901, 0.37705118333978965, 0.38169083606058285, 0.3793932119636992, 0.3774752140849928, 0.37944951024254203, 0.37960965165320104, 0.38158251425716366, 0.37979061577292994, 0.3800470400078097, 0.3781639641651309, 0.3768759897707878, 0.38027685677112316, 0.3786988523895957, 0.3760294614475464, 0.3785431085342177, 0.3775695344999301, 0.37192702657250537, 0.378540145629297, 0.3746258306140488, 0.37608185050726367, 0.37476252910204544, 0.37458244355722947, 0.37255833743754596, 0.3745699640766696, 0.3785138442543589, 0.3724742247986741, 0.37407209383451023, 0.37499985988421136, 0.3711631922687844, 0.37412627352982714, 0.3731028218771406, 0.37169673841595996, 0.37213077994163307, 0.372770267711491, 0.370093090210263, 0.37387759156122957, 0.3733822142437551, 0.3737862504891051, 0.37487294135877974, 0.37559514276893285, 0.3736192737142134, 0.3728407933691074, 0.3730215897036553, 0.3771106911381677, 0.3799190236312225, 0.3752398082653549, 0.37338096549576477, 0.3752091876667269, 0.371683600627261, 0.37817492899532384, 0.37732058296589144, 0.3762774943518155, 0.37613302158107015, 0.37966798397054924, 0.37436866546872777, 0.3750972877536886, 0.3706259701733803, 0.370603801036665, 0.37632121089979786, 0.37470709798099916, 0.3764065889140359, 0.3808769226009168, 0.3806016854431872, 0.378211438982734, 0.37865775135297725, 0.3766408117750049, 0.3760220163332205, 0.37547792316084555, 0.37534660835147554, 0.3774964112534824, 0.37846157659582397, 0.37783102072283764, 0.3743194040090191, 0.3806104640918036, 0.3780956624721222, 0.3765818146767512, 0.3786881009971922, 0.37841324658425285, 0.3770292808278792, 0.3776109735706978, 0.37866152485796406, 0.37775440258273907, 0.3784920174095037, 0.3791254681995372, 0.3773803039835253, 0.37422160720490943, 0.3735846543556816, 0.38085228974529456, 0.37698449297925196, 0.3756668785961465, 0.3762150105257285, 0.3747481200256444, 0.38053014506670213, 0.37491418531232684, 0.3755427375226709, 0.37725404343471886, 0.37296843288802006, 0.37760939042559255, 0.37505345298741666, 0.37627117331319954, 0.37534254919185805, 0.37678171824457085, 0.37402985168954805, 0.3726693029453036, 0.3753359901877751, 0.37787086941210857, 0.3726106720657969, 0.3788937785194599, 0.3747696149704859, 0.3772941392991469, 0.37528632540282103, 0.37532670096852405, 0.3774623310916067, 0.3788392770977172, 0.37169782539933904, 0.3720397211771344, 0.37107801864112316, 0.3733511241433213, 0.3687113905642018, 0.36743130711871697, 0.3664843312927176, 0.36636605977204706, 0.3662924054076424, 0.36445167796881694, 0.3672109512670596, 0.36383496861037357, 0.3648533017367195, 0.36312256429062006, 0.36641706460499085, 0.36484327590581006, 0.36607908313332677, 0.36427936747229334, 0.36543252577785773, 0.36283400579628194, 0.3646054291614881, 0.3621765647395468, 0.3633853897941328, 0.36657366977184547, 0.36607607510820234, 0.3641326376540143, 0.3680965158247932, 0.36449865337664766, 0.3662861371323624, 0.36662186296039406, 0.36654775545592994, 0.36818097409422357, 0.3690918277163878, 0.36717198196385054, 0.36992266290918974, 0.36771459370417875, 0.36644029227857433, 0.36854553720679867, 0.3700172686247119, 0.369237428049383, 0.3728245894725435, 0.37285068960415024, 0.37277600484970763, 0.37352633054768064, 0.3731188725371566, 0.37285183913515263, 0.37618847414764695, 0.3786648503253559, 0.3761290089978237, 0.3743456949857092, 0.3795171357634821, 0.3776294971358076, 0.3804764751562697, 0.3790221250712726, 0.3804822530963967, 0.37646503817668486, 0.38056797206166215, 0.37636965414209733, 0.3763018563938107, 0.3799556768842583, 0.3795319710458942, 0.37817730603297095, 0.38261116763773356, 0.37924660785396025, 0.38045958310145017, 0.38235202296598764, 0.37814447218566294, 0.37911414523889375, 0.379329973874373, 0.3772047144237866, 0.37865524769952497, 0.3786898292703617, 0.37981641124071436, 0.377291359165671, 0.3811587620172592, 0.37850334872084734, 0.3814847522129074, 0.3798285121891983, 0.38003727948831856, 0.37708428922978937, 0.3793920966845596, 0.37649434406757526, 0.3731170423027687, 0.37472508921801395, 0.37518422753386194, 0.36947785975331293, 0.3757926969045106, 0.37799668537817327, 0.3742637344367, 0.3751578061626183, 0.3756087527670018, 0.3725151869204601, 0.37804396217231473, 0.3765126689814322, 0.3743058371683718, 0.37381866297121713, 0.3727460384219738, 0.37310074496851886, 0.37359354955199475, 0.37150199505017745, 0.37014407079145756, 0.37203527556937904, 0.3726312762452923, 0.3750677837956666, 0.3728484830643896, 0.372569208334437, 0.37372592663783, 0.37245907503138315, 0.36818771034487163, 0.36719380999482154, 0.36842573762045894, 0.3695196140147285, 0.36732736290641843, 0.3675504905833034, 0.3659935467288446, 0.37136998735942683, 0.3669303076498644, 0.36804380577399354, 0.3720027027843968, 0.36758757736457554, 0.3688999422726906, 0.36969555151558103, 0.36785662073215375, 0.37044284498863894, 0.3697761823777135, 0.36699901191481943, 0.36781937852685925, 0.36825316450124607, 0.370993687291675, 0.3685789276310916, 0.36983185458784196, 0.3689550883951952, 0.36845831951401076, 0.36938323494093295, 0.36841370449029015, 0.3689927379401547, 0.3677873080470116, 0.3679018371144904, 0.3709186089224471, 0.36905917322822834, 0.3690339475641852, 0.3674982537375, 0.36640561988821374, 0.3674782957722765, 0.36808655181980576, 0.36803767026473555, 0.3630596682121769, 0.36252118733929095, 0.36478936388541067, 0.3682284128638352, 0.3678479612654591, 0.36704281861597565, 0.3688476192164018, 0.3680822601077767, 0.3662731608155159, 0.36731397381437264, 0.36234287215938804, 0.36556299947522974, 0.3682234178595291, 0.36517831056472255, 0.3647231777489879, 0.368830119445633, 0.3665600378557044, 0.3648993412639744, 0.3664854974369572, 0.36959291031920477, 0.3651519263024248, 0.36609585828685187, 0.3685971064898073, 0.3686452630483199, 0.3676277810353174, 0.3654828385590093, 0.369153297170198, 0.36771822174232616, 0.36731921189640543, 0.3642136885574067, 0.3664770233240845, 0.36779012659310145, 0.36643614334034585, 0.3677310615683312, 0.37139351027865625, 0.3683021178287945, 0.3719695125207762, 0.3670614221239866, 0.3669375595433767, 0.36210372372107624, 0.36371338000280057, 0.36503902240339997, 0.36434080918096085, 0.36274298192073556, 0.36140076265944515, 0.3624709042612484, 0.363036533927037, 0.3584699343666643, 0.3624541740954755, 0.36199570786154994, 0.3630512635785084, 0.36214929212238944, 0.36309126575750184, 0.36064044714811594, 0.3610594032222918, 0.3545482997850326, 0.3607832148501741, 0.359345401698244, 0.35759319126526967, 0.3581598182910234, 0.3573551988923891, 0.3593375897262715, 0.3594277402204035, 0.35855331100284366, 0.35560858656986205, 0.35994794571387967, 0.3615150776198773, 0.36127392274060066, 0.3612377644523248, 0.3611698364051802, 0.36041354754590116, 0.36281995526757316, 0.36029389804212814, 0.3621205073924924, 0.3625768369749646, 0.3634491812819083, 0.3642717543068832, 0.36166389044279507, 0.3617323107250537, 0.3645698476261618, 0.3614590614050468, 0.36006334874453205, 0.3608125871855193, 0.356453021818325, 0.35924295966171077, 0.35632025457910743, 0.3527627893466669, 0.3551842300780629, 0.3603220782632326, 0.3530079785064624, 0.3508720845933172, 0.35024506005947986, 0.34987709299207626, 0.35076687462741724, 0.35047264229303077, 0.35007755261687734, 0.35105722463424127, 0.3539899809941071, 0.35381961205456225, 0.3534396459202865, 0.3511204969933053, 0.3499158641997763, 0.34850602442637285, 0.3490799692999657, 0.34898158489041037, 0.3466454302047021, 0.3457261004226561, 0.3473138890300128, 0.3480564526145633, 0.3463977250719013, 0.347246855693695, 0.34494187774245366, 0.3477904409828049, 0.34420114261208246, 0.3457765683204091, 0.34504133988910185, 0.3428557747306612, 0.3427102712162872, 0.34811715687099304, 0.34666180982891037, 0.34778787189017174, 0.34445104409073585, 0.3466927096590686, 0.34447516542150824, 0.34369976930696694, 0.3436540563645225, 0.34096517366750173, 0.34343805728419724, 0.3469048193073521, 0.34326110247597347, 0.3456740409263953, 0.3461236396848839, 0.3455421805567462, 0.34495016730734057, 0.34614825986739534, 0.34515067968783836, 0.3481714623744911, 0.34844269209686934, 0.3488709405231905, 0.3504541365922639, 0.3492354383136768, 0.35060536840487067, 0.3507039348161777, 0.3513587724058055, 0.35239118349941584, 0.3538537968204354, 0.35654952759426706, 0.35482803478980773, 0.3545108489829889, 0.3510472825870585, 0.35339249844968385, 0.35246265929854553, 0.3548784793279787, 0.35419019387232464, 0.35541186019254745, 0.3570459700260628, 0.35692793819807106, 0.35583502253910626, 0.3534379551626423, 0.3538394194520873, 0.35577954993232225, 0.3565630331997967, 0.3528551329205374, 0.3533995240912279, 0.3511567070061654, 0.3505625210982321, 0.35246683357988645, 0.35232466167839066, 0.352514787794692, 0.35277223459089374, 0.3485711130740885, 0.34837608684975135, 0.3475871361861093, 0.34793911325018156, 0.34817927076472005, 0.34979256102145523, 0.3482290136119182, 0.3488820651802142, 0.3460547906318107, 0.3431492212158116, 0.3454699976814046, 0.3476088588161195, 0.34702033988777453, 0.3427218577730515, 0.34018401337561155, 0.3436768495833586, 0.34443096783909866, 0.3430752483618288, 0.3411495067508319, 0.34397872329323814, 0.33870715611056723, 0.3411991969468038, 0.3414462178960158, 0.34134923260074707, 0.34257644196652487, 0.34327735173700663, 0.3410548423993882, 0.34302885797841515, 0.33766271603847237, 0.34322151534066575, 0.3396132173774965, 0.3366061530226455, 0.33633044730647155, 0.33932432939776125, 0.34102966427837106, 0.3409298870026412, 0.341958764547199, 0.34367196667178934, 0.34516118173895094, 0.34353954321225455, 0.34442538305639503, 0.3457709443407697, 0.3482849893706473, 0.34541855800853327, 0.34496434137730253, 0.3472666520652858, 0.34243264755331676, 0.347409450764619, 0.3468594033534959, 0.347203780953339, 0.34572989662380127, 0.3459047749501593, 0.3451687338373152, 0.34630445455178993, 0.3464661943228462, 0.3472263505294245, 0.34727898009898434, 0.34667068659188194, 0.3454997078471998, 0.3428682013062379, 0.3444071015096533, 0.34647667393808707, 0.3463318780839614, 0.3494682303470706, 0.3464663004556125, 0.3442705507048698, 0.34840975866608054, 0.3489150415779464, 0.34738019026160905, 0.3480260647845877, 0.3512529788971908, 0.34605712430042185, 0.34858567558795855, 0.34895101620730024, 0.3472819996473845, 0.3494618127271144, 0.3492026945207233, 0.3474442849930524, 0.350123035730984, 0.35278589139923167, 0.3534358113882379, 0.35095180592822073, 0.350866035916509, 0.34960964892409657, 0.3483300126395719, 0.3518277452034885, 0.3454307461635138, 0.3482451635763521, 0.35046718219529965, 0.348225128716852, 0.3465628232043385, 0.34578214253650724, 0.3465317922649297, 0.3466101519339979, 0.34675605325829245, 0.3474003431674571, 0.34691751557466255, 0.3458830465916593, 0.3443403274787206, 0.34764575528869873, 0.3462376769140823, 0.3481061861186072, 0.3497929916826945, 0.34449843922847273, 0.34829342578635514, 0.3470970391010608, 0.3492982035430314, 0.3487415445110725, 0.3466021912153266, 0.3451310347960281, 0.34854175827921585, 0.3453151232686566, 0.34287524825754206, 0.3441341114023688, 0.34469210959324326, 0.34031094020309116, 0.3420901356746416, 0.3418054190880541, 0.34072461645820573, 0.34204266764801805, 0.3411785688988987, 0.3409851679856314, 0.3429284215029393, 0.33956274368313666, 0.3379004445857773, 0.3371128425354929, 0.3356338724981767, 0.3362758980154677, 0.33663146142400135, 0.3343133613987416, 0.3362889168410283, 0.33739858175574056, 0.3344391084154197, 0.3362894979551035, 0.3355223346602794, 0.3352050511767253, 0.33517781747716185, 0.3355424451573077, 0.3362925678368326, 0.3383717569654153, 0.3358229856577682, 0.3358053424982251, 0.3376359708872714, 0.33715716635249426, 0.3402306814720398, 0.34183179780344686, 0.3393454137358703, 0.3415012057965427, 0.3383842927954218, 0.3426603261594239, 0.34040760515028146, 0.3400273943017603, 0.3422773586687443, 0.3395769490884445, 0.340283639278354, 0.33672207140195504, 0.3382187801223911, 0.3369383063545958, 0.3353520009813277, 0.3336741700369178, 0.33521212472021533, 0.3311401683827407, 0.3339603006279782, 0.33260892090443556, 0.3309492835381773, 0.33130267294803106, 0.32986804617237336, 0.32995344206114896, 0.3316806238943153, 0.3284901165674796, 0.32945440197236653, 0.326072727040518, 0.3266516836285222, 0.3296849594090502, 0.32596766330395455, 0.32262142923093523, 0.3288975928756947, 0.3245420040629358, 0.32788282455454254, 0.32820213451814173, 0.3307379591426196, 0.3295086491329673, 0.3292123809329848, 0.33075488692956256, 0.33227562101293107, 0.32755580139750823, 0.3284313991453318, 0.333295175219892, 0.33299509709379516, 0.3333559401360538, 0.332591687582726, 0.3342612033395481, 0.33399685012929364, 0.3302307748504121, 0.3317589206155076, 0.3295718553694795, 0.3304005767538695, 0.3296312494202991, 0.33125563512302153, 0.332351336349686, 0.33135309547363334, 0.32938727300996995, 0.3345940109936063, 0.3340079710211521, 0.3342259763526788, 0.33147022063524656, 0.33782625109740466, 0.33514809749954355, 0.3380359633544716, 0.3374069323675998, 0.3383498181174666, 0.3353581256767947, 0.33674536714183123, 0.339091313788592, 0.3383199532153522, 0.3375877665793718, 0.34061571667548346, 0.34305785205427014, 0.34369510703392536, 0.34315866611519785, 0.341785903644639, 0.3403607898119947, 0.33980499211964654, 0.34209874891750164, 0.34085114960040763, 0.3411971840074897, 0.3435722097294714, 0.34662490676604585, 0.3444400397109736, 0.34231145007680225, 0.34473137448719154, 0.3408874149664061, 0.3392512673869292, 0.3386451761296988, 0.33662189229037953, 0.33723622798928055, 0.3371461590797502, 0.3382022400199821, 0.33886051502687026, 0.33939523303564695, 0.33303424067195886, 0.33669658377706774, 0.335670533177429, 0.3351053762071891, 0.3351599021463304, 0.3344420401173916, 0.33820999156509907, 0.339907888130361, 0.33736021322920035, 0.33597159319597125, 0.3393103587202977, 0.3382790558570747, 0.3391598135261538, 0.3361187697558592, 0.33572005267907834, 0.33714152115677054, 0.3345915303650105, 0.33457060130437033, 0.3336512723859959, 0.33486344779288335, 0.33470152334268877, 0.3347414842648605, 0.3354045978760837, 0.3336232728167474, 0.33404814502605873, 0.33099970837765996, 0.3342779805831458, 0.33104897362703384, 0.3320551790463786, 0.3318868213362106, 0.3307099807158212, 0.32850502315766517, 0.3284962771006495, 0.32766204637132984, 0.3294256077246132, 0.3322803678472911, 0.3318162820989821, 0.3343139046597739, 0.3320582647375032, 0.33304521906235596, 0.32904711699362954, 0.32943424509608144, 0.3256426091904568, 0.3245397598449566, 0.32565832783396437, 0.3245839775771494, 0.326371892058013, 0.325226754698748, 0.32530652260127946, 0.3267346798966773, 0.3290295239784804, 0.3289192603955012, 0.32608990045668385, 0.3285638899683963, 0.32783233551222374, 0.3277937708582886, 0.3259082405251387, 0.32966625475188555, 0.32692931632226174, 0.3288394446995139, 0.32720673965262925, 0.32807178831834266, 0.3271426118306362, 0.32860366524872797, 0.3284502127925467, 0.3292737500843613, 0.3306668270538768, 0.3267321152582922, 0.328659286705142, 0.32798002665478226, 0.3255149205005164, 0.32614996752564474, 0.32435222158729904, 0.32740911233652586, 0.3228435710332158, 0.3261114886295921, 0.3217179741812885, 0.3217541203487966, 0.3241584984855204, 0.32215599734691913, 0.3203053812784885, 0.32270494472342814, 0.3205775755145843, 0.32014606414351765, 0.31921637816388665, 0.32122675934948863, 0.31758854912424844, 0.3186948313202183, 0.3200282825624895, 0.32141222771216466, 0.32233902733093867, 0.32143131996248353, 0.3195514244724265, 0.32044057370825413, 0.32037264243925306, 0.32124597114482006, 0.3208755839683054, 0.3237918413910794, 0.3194153651184833, 0.3194492280062465, 0.31601153685254096, 0.31576903764624553, 0.314576611357691, 0.3174936446448637, 0.31409800490860446, 0.3163727192590364, 0.3147204100322237, 0.31475677409406577, 0.31531765876480017, 0.31445132108456764, 0.31577876523963433, 0.31266203066793447, 0.3096580992045552, 0.3158767847449934, 0.31408775293529495, 0.31423785084053957, 0.31257373922766685, 0.31110232194517, 0.312419200560291, 0.3088331856654409, 0.31275666458762913, 0.3080856532506629, 0.31159246334966756, 0.308569943985343, 0.30810012220635763, 0.30858639915071967, 0.30890082692465853, 0.3111037080352343, 0.31042603000568225, 0.3060017087960618, 0.30463841237015016, 0.3035355561568737, 0.30313610541617936, 0.30509403868634605, 0.30393078430689197, 0.3060080354217805, 0.3043324687192559, 0.3092898834139785, 0.3062450857910091, 0.3067083381004554, 0.3100992743896351, 0.306411532124223, 0.3052016218934703, 0.3074156649682653, 0.3076894716758113, 0.30395700796142644, 0.308226287874231, 0.3115984124924071, 0.3117317758775846, 0.30814287665442586, 0.3114625171876222, 0.3076955914081504, 0.30620844255330887, 0.3105122903832355, 0.3095357044044496, 0.30601833412767915, 0.30661449570122173, 0.3035018653501507, 0.3036557375523914, 0.3049063690892889, 0.3071382475464745, 0.30145384846721957, 0.30407472507253, 0.3039999704017699, 0.3014765036302145, 0.3052996200536655, 0.3055031036039123, 0.30399622880769067, 0.30375675307912176, 0.30715069581555643, 0.30698951857721213, 0.30650813652982695, 0.309751605702717, 0.30679847007815325, 0.308805189471719, 0.3081220821089017, 0.30874937723612106, 0.3110073147104391, 0.3096845036551727, 0.3082809001839378, 0.30852510344548134, 0.3105406382098805, 0.31174344501310963, 0.30836052524909213, 0.3083420643400203, 0.30727084424800827, 0.3086515739338916, 0.3093980147397502, 0.30611736817624585, 0.3094176165001188, 0.3124859927924436, 0.3125366836362497, 0.31107392403814593, 0.31212826195400534, 0.3139406795237855, 0.31038239517782973, 0.3117784731513826, 0.31308492783885067, 0.3105882112732827, 0.31073151857637776, 0.31145339995076765, 0.3101839275260601, 0.3097147299570151, 0.3084470469563055, 0.3123475038889096, 0.3133626598257228, 0.3163666570518995, 0.3171358935658443, 0.31571531959525373, 0.31313185015060724, 0.3159489126536746, 0.31088549910818275, 0.31423566501738837, 0.314619986650213, 0.3174524210693379, 0.3141978010521572, 0.314273187024472, 0.31711035432747736, 0.3148795013444154, 0.3181367809754069, 0.3165581002690948, 0.31756047257988695, 0.3151464920479171, 0.31563534448525626, 0.316178083690977, 0.31822037217224625, 0.3171634011341539, 0.3180645127483388, 0.3178184024490524, 0.3169493068733786, 0.31806009983551103, 0.3163276240936481, 0.3227492713224016, 0.322992291455124, 0.3219936159260866, 0.3194592348866558, 0.3206078296919092, 0.3214459554568315, 0.31925946857307125, 0.3190615370726664, 0.318526253002642, 0.32144129259327103, 0.31816921834702616, 0.320146108397232, 0.322831556961253, 0.3215609972037144, 0.3215590573279611, 0.32356868178504233, 0.32411558394655754, 0.32373613920013383, 0.3258058698803519, 0.3245837140995503, 0.3251216998361662, 0.32266794883659217, 0.3281510884594989, 0.3225410480525018, 0.3258323676360557, 0.32404538216771517, 0.31996867188083233, 0.32124055057427037, 0.32150688976270514, 0.3219375508593231, 0.32231007614696167, 0.3240255097120892, 0.32712586884895245, 0.325488219400056, 0.3241638184814869, 0.3239908925908028, 0.3241184242544021, 0.32142996056324713, 0.32250133015239457, 0.32132680600293817, 0.3216516151887981, 0.3211292191804217, 0.31948570161503864, 0.31900979705619065, 0.31995891092709056, 0.3194560119595202, 0.31788991460847044, 0.3183425993251434, 0.3196195997985314, 0.31754077552884324, 0.3135835825701964, 0.313068397525677, 0.313247871177024, 0.31106261969473065, 0.3128284478694757, 0.3132632453712032, 0.3139787469627729, 0.31098161734759766, 0.3115941214669233, 0.3137909711332043, 0.3117654241123533, 0.3105137919430213, 0.3144654511301807, 0.3062538231171927, 0.30774127233054677, 0.3080969717755496, 0.30932001526226205, 0.3076356994119857, 0.303923952055795, 0.30308794929325567, 0.29928621080100287, 0.30211889654587065, 0.3023133684242549, 0.2998458978227555, 0.3028628712973338, 0.2984711046896942, 0.2985570382696598, 0.3000321479526751, 0.30015806407275836, 0.30051060694581766, 0.3004697154611458, 0.29761664927772136, 0.2995579191568728, 0.2973546129114422, 0.2967116233262885, 0.29556865796648796, 0.29817352930601754, 0.30077780880312766, 0.29652567034085675, 0.2961174483775313, 0.2966995483995768, 0.29810696243633894, 0.2979092345814492, 0.29742109198097116, 0.3000771343504062, 0.29963903691252597, 0.30545503139353325, 0.3019868744527419, 0.3006201561908934, 0.3025508385773808, 0.2997998317554992, 0.30413181546241497, 0.3060105269668389, 0.3017587570315499, 0.30526597617480833, 0.3061118159381452, 0.3056668642601019, 0.3053508839470934, 0.306165295739464, 0.3071387358539848, 0.30757048776916995, 0.30897885247898776, 0.3082333706547497, 0.3067753374437065, 0.30456190050650334, 0.3099167580462276, 0.3078523683538788, 0.30737288079938924, 0.3086914813862571, 0.31232161132104985, 0.31046328701421066, 0.309453882454893, 0.307144408491787, 0.31039363651422613, 0.3074802035307824, 0.30851002998607824, 0.3099348602947896, 0.3056795614098237, 0.30709354862616145, 0.3115013491839599, 0.3108071410573195, 0.31099700926896856, 0.31049242428450985, 0.31414598943124905, 0.31248400939799803, 0.311692493407475, 0.31124454382852657, 0.3104940078370079, 0.3123480755850485, 0.31416910668471226, 0.31103658637380677, 0.3122983143865081, 0.3088013481569547, 0.311026378680157, 0.3074771761959047, 0.30703479828134184, 0.3088407377861799, 0.31027364736546603, 0.3077733757365038, 0.3066619455603178, 0.30369944546319416, 0.30640696313233295, 0.3068835390498658, 0.3066224142877912, 0.30371931943087715, 0.3071697871259411, 0.30535094399385404, 0.30336304824482657, 0.30674333505173873, 0.30412530790374687, 0.304749859158739, 0.304651173228073, 0.30268931612338223, 0.304266948490362, 0.2995966852539781, 0.30400382842198054, 0.3025216481594635, 0.30066221433283463, 0.30033422910357926, 0.297584361315334, 0.2957464320420274, 0.2991721750352233, 0.30411393784946056, 0.301332970121469, 0.2991953945002355, 0.29538147810437704, 0.2951636584346639, 0.29569221566837395, 0.2985479962297988, 0.3004438871695866, 0.2979394268889096, 0.3017147863393729, 0.2990151713636907, 0.3000083493761065, 0.301805823031354, 0.30120220750947646, 0.29989316274331745, 0.29620766563827633, 0.2957075496242628, 0.29884872029020015, 0.30053783631680503, 0.299803849814931, 0.30041050910862843, 0.30040210944883117, 0.30109998362245005, 0.3004052611612425, 0.2987781877561099, 0.2995725783755916, 0.2982088397506418, 0.29631698080660684, 0.2983014943021406, 0.2979350960201278, 0.29847396386740405, 0.2966500023649386, 0.29804283073801713, 0.30007229924870255, 0.2983988552018067, 0.29561856151789623, 0.293809282244157, 0.29494672266168015, 0.29901255403007726, 0.2990267754087677, 0.2976435933291704, 0.29438381227715144, 0.2953993552827968, 0.2967541050059608, 0.29681950612402, 0.2973570840027266, 0.2938701366197567, 0.29408762583733794, 0.2958230399244237, 0.29362192640391865, 0.29629326229395414, 0.2950589350872433, 0.29720041131733416, 0.2982370117172207, 0.29349470103172565, 0.29440009688754987, 0.29534649025601484, 0.2960482031197174, 0.2967126883950903, 0.29581529770896514, 0.2954342591871581, 0.29752532455709074, 0.2947770705482003, 0.29786268341955535, 0.29927335849216224, 0.29643294995249636, 0.2979955876733544, 0.2982554898509074, 0.2953503641123102, 0.2955961134063799, 0.29487786212944933, 0.2955164894106071, 0.296709810277763, 0.29447337203924023, 0.2961619777809687, 0.29459661941469145, 0.2970586256585018, 0.2919413769128585, 0.2945533613191698, 0.2937494936276562, 0.29214099878972927, 0.29288684188079595, 0.2939430249831313, 0.29163619016334597, 0.29406179444932096, 0.289802252707382, 0.2903066639596268, 0.28919592403215566, 0.2897037579199391, 0.28933943864402867, 0.2919858004464949, 0.28670899354463175, 0.28409385800890735, 0.287321350671142, 0.28842846555630225, 0.2851844699845537, 0.2865972614826777, 0.2873291528453095, 0.2845773142205158, 0.28267772855542755, 0.28435187808865214, 0.2848982736808374, 0.2832816563483506, 0.2849090806813455, 0.286351731177838, 0.2848138783617434, 0.2841369623045512, 0.2822805291864675, 0.2835869371208667, 0.28446484650414466, 0.28704462685311694, 0.2853871113379434, 0.28531983016458845, 0.2848273836904915, 0.28784705216031975, 0.2893956909324682, 0.2864467673732643, 0.2881730092820907, 0.28756923442219895, 0.2856516534661287, 0.28420881232528716, 0.28526509087607355, 0.28612390333703697, 0.284238572088292, 0.2851102674862079, 0.2821821065899333, 0.27811349496828464, 0.281551678013142, 0.28576093392327484, 0.282182484735226, 0.2811657212662791, 0.2828962567156958, 0.2801774120218696, 0.2829184169330697, 0.2870319235541607, 0.28518907935894366, 0.28308762950923677, 0.28707873573819176, 0.2818642863247042, 0.28391352091606953, 0.28275026066365194, 0.28558416571233186, 0.280273899283633, 0.28272806106449294, 0.28099620752778043, 0.2808440226943936, 0.2824354132248761, 0.2809142782380427, 0.2852743106732613, 0.2817323136828821, 0.2828814650267821, 0.2829148558183055, 0.2799537784331827, 0.2791297966548216, 0.2794564111723844, 0.2807534498748605, 0.2789848446953294, 0.28076728976733273, 0.2823892965504082, 0.28257571949970434, 0.28194780779937506, 0.28251242395134823, 0.2848828203571506, 0.285393562187008, 0.2826733913080026, 0.2864814060529511, 0.2874719901151055, 0.28598367731029056, 0.28807796681667636, 0.2875845161914624, 0.2893449707683358, 0.28637650989966207, 0.2921499321562567, 0.2868156917316319, 0.2915089552655739, 0.2876536823640937, 0.28720482866065417, 0.2899132129614359, 0.2858897858971909, 0.28904704943032405, 0.28931322455168906, 0.2894566950714665, 0.2877435610661201, 0.29023566531783385, 0.28921445309331273, 0.28571782035288545, 0.28680892744761455, 0.2879108834305454, 0.28756213310784623, 0.28428174915837434, 0.2885595072937305, 0.28639305337418897, 0.28940075348187183, 0.286959122232567, 0.29045871631643505, 0.28700300941509727, 0.28814944816538757, 0.2859635246505406, 0.2879469249182238, 0.28951880433430804, 0.2861924257665017, 0.28781798546934584, 0.2880615853363185, 0.2904025757739466, 0.2890698213747564, 0.28912888389247426, 0.287933617123663, 0.28866914771863744, 0.28901194260079505, 0.2870947065134847, 0.2887832455196592, 0.28790939387925363, 0.2902661390777878, 0.29207907300817665, 0.2924952870042281, 0.28635146226976504, 0.2842389515525458, 0.28685632580217546, 0.28585985912953277, 0.2816527309222243, 0.28135849884737035, 0.2820038155642937, 0.2790840984751396, 0.2818649992988537, 0.2828959472708388, 0.2803724784338833, 0.28132627116848385, 0.2796667294109112, 0.28194502838079644, 0.2774524419385045, 0.27660188890950377, 0.27796739373161766, 0.28044072755755955, 0.2789773410209501, 0.27704781330872064, 0.27655462502046585, 0.2765540286247613, 0.27717980849560114, 0.2757530269397679, 0.2791913748653516, 0.2807041302746868, 0.28349280012966516, 0.280201288760979, 0.27839207196987775, 0.2792483145020588, 0.2781732709754781, 0.2760709289575354, 0.2764172465899433, 0.2751592901003351, 0.2724876742070073, 0.2707948483356776, 0.2762750791485207, 0.2713608571592403, 0.2769590643351063, 0.2753696056048464, 0.27526448713196416, 0.27712509457284606, 0.27412300321757355, 0.2773916475141747, 0.2745888170661346, 0.28001465613355647, 0.28219832498698827, 0.2816822218109448, 0.28036861138762786, 0.27871567453979745, 0.28101281087850255, 0.2831265009110025, 0.28059176599082075, 0.279023972006344, 0.2801129693477397, 0.2762791184886173, 0.2786888193213411, 0.27713045671786185, 0.2776567549089935, 0.27690679779934946, 0.276889086793229, 0.28060035501313935, 0.2822542776016128, 0.28045928790194025, 0.28014125813979945, 0.2786093562024806, 0.2811706679529087, 0.2772553504080213, 0.27832721334850247, 0.2765298929652443, 0.27807105110044184, 0.2801451807413918, 0.28013802207596766, 0.27996647403862834, 0.2822592656860036, 0.2808054820508872, 0.27838164480889077, 0.27754907753907065, 0.27607826840231453, 0.27960478746080725, 0.27724995613636794, 0.27914112631713467, 0.2798461696169589, 0.2808713239790346, 0.27896496145395866, 0.27808717851015413, 0.2770971951445548, 0.2814192389999123, 0.27598658021694916, 0.2778154068664129, 0.2766679828287098, 0.2801368506141699, 0.2766737215736127, 0.2790576516384116, 0.28063148079473343, 0.27895145642332486, 0.2783991356666231, 0.2768391869147226, 0.27703950655640963, 0.27998247488238875, 0.27928602907477446, 0.28097971492880636, 0.2819598586422385, 0.28277126825805543, 0.2797120894693114, 0.2810919197602288, 0.2791235589076076, 0.28070776674383313, 0.28149374756805984, 0.2784932024904363, 0.2785240358273566, 0.28090342181133554, 0.27910885660357826, 0.28229192788503477, 0.2794494825940619, 0.2787503569414617, 0.28073185373624304, 0.2781676352912041, 0.2782324984569223, 0.2780674556656152, 0.2767253619638729, 0.2778889177985919, 0.2759097652822453, 0.2812413814077011, 0.2777360765286894, 0.2791292206442039, 0.2768088914562643, 0.2771076941997691, 0.2762940702174616, 0.27526586523394253, 0.2769267225504709, 0.2754227324867509, 0.2777482813969201, 0.2779865102222141, 0.27743186707884676, 0.2736978747026443, 0.27550499514038396, 0.2760921687364591, 0.2776988919124137, 0.274670899532565, 0.2746057198580402, 0.2765843084630855, 0.27573182841282656, 0.2735290435073586, 0.27304333058135194, 0.27274838590674894, 0.27398166078553493, 0.27339483084446164, 0.2736816602851417, 0.2685520543157034, 0.27345982195686735, 0.2757813225606644, 0.2756639007837139, 0.2766093478813425, 0.2729566249300099, 0.27256501318549514, 0.2751107313819441, 0.27712561732943364, 0.27611419498973444, 0.276338506108215, 0.2788618254520369, 0.2762164836837173, 0.2745456194632872, 0.273770223079693, 0.2735576123514294, 0.2733274593982876, 0.2746967644052069, 0.2717617701291459, 0.27166082276911335, 0.27137829771630256, 0.2720065417094763, 0.2697729547638393, 0.2682366096895348, 0.26945952525844796, 0.26497285579226815, 0.2692660670349013, 0.2691762254996497, 0.26552482697989466, 0.2651171036092372, 0.26435154039053277, 0.2662080184676165, 0.2670187867818771, 0.26469728761227623, 0.2689034733042827, 0.26705441980520195, 0.268034422488718, 0.27106652471476866, 0.2721083072613965, 0.27647192306240337, 0.27249724738126746, 0.2754069339243456, 0.2733062699804492, 0.27147200877236266, 0.2714724102404981, 0.27152427282206837, 0.2727046689257562, 0.2673111544053808, 0.26704347927307803, 0.2701627692105986, 0.2707702160336662, 0.2661440582593602, 0.2680382293922701, 0.26711130347197, 0.26595573761532804, 0.2686411031442826, 0.26879670185047866, 0.26716692473520637, 0.26613586727207006, 0.26845054344921926, 0.26688081670981983, 0.2682425556134531, 0.2624456852968571, 0.26621793379813763, 0.26357303297479856, 0.2609594933940371, 0.2618892263722036, 0.2611005947381861, 0.26495913083738976, 0.2634880638270562, 0.26272281549708043, 0.2645988141314929, 0.26125881711091875, 0.25907905570874584, 0.259704201063912, 0.26032794160341677, 0.2578729361817413, 0.257071261820275, 0.25963825349533914, 0.25513767390542125, 0.2542793136075224, 0.2553677227284115, 0.25497330308415345, 0.2541508023755509, 0.2522067861929682, 0.2520578365518342, 0.2501716821075118, 0.250239150592934, 0.24938938424184373, 0.24948931368997057, 0.2473261051089543, 0.2474832992499765, 0.2506289308214898, 0.24942095181940563, 0.2510018505234072, 0.24672391559863358, 0.2476392650326904, 0.24794237744683276, 0.24868233348627644, 0.24873953546457578, 0.24936436204416862, 0.2532816339457959, 0.25263152783015025, 0.2490624585209972, 0.2478242890307458, 0.24750461628602374, 0.2478582595679767, 0.25243424456452945, 0.2500299068721151, 0.24962508652313503, 0.253143978115909, 0.2555310596791992, 0.2531916927976527, 0.25353444055093266, 0.25738964013736726, 0.25686633298236233, 0.25399842120620514, 0.2545329599666702, 0.2578190312824657, 0.2561538624687447, 0.25658230900568324, 0.2582162299508204, 0.2575344836275292, 0.25815658741312303, 0.2610162465899476, 0.2573697898693471, 0.26189303363968297, 0.2643839592791704, 0.2612693667734559, 0.26119222098499584, 0.2607433159580925, 0.25777154381447137, 0.26036858617063646, 0.2608001640144261, 0.2625846834546173, 0.2654535246603139, 0.2635525426460109, 0.2655455708294624, 0.26551807657750964, 0.26406397956265804, 0.261122921979632, 0.26103453208255845, 0.26255981872408674, 0.2601234207042453, 0.26347712290326125, 0.2645320609378902, 0.2647643319062878, 0.26043128925236037, 0.26219966800184435, 0.26876818322109003, 0.2684543359864975, 0.2648389174351009, 0.26797033874033266, 0.2671190928020919, 0.2694196374476732, 0.2655165702166649, 0.26755775777492474, 0.2656359467455382, 0.26774952715673067, 0.266858916343769, 0.26679936916180824, 0.2661843849614085, 0.26519715460812904, 0.26635112541438727, 0.27180246927838, 0.26521753971266626, 0.26441510290608944, 0.2677271510339239, 0.26883670424634065, 0.2679255091047258, 0.26734102763274364, 0.2670159519983831, 0.2642578268245785, 0.26210591733445976, 0.2652784273361819, 0.2648797243431565, 0.2678235744682217, 0.26470200378530345, 0.26466445673994154, 0.26184846921495397, 0.2614421076435789, 0.2602760753510096, 0.263486173740241, 0.2623221002755073, 0.26208478314021055, 0.26329302305020585, 0.2637824427019291, 0.262053888764476, 0.26477883857523216, 0.26356873118389085, 0.2580391465167511, 0.25870447928980167, 0.2592280358142766, 0.2577988001677473, 0.25736693416723355, 0.2563940012863966, 0.2580325559152422, 0.25658799375004204, 0.2550176433901685, 0.2522125236405196, 0.251546752181337, 0.2506151791030598, 0.2507229429176167, 0.25199802320009945, 0.24862849938151263, 0.24662982043447684, 0.24879423499719117, 0.24863397833547685, 0.24872012817718972, 0.24856252886735633, 0.24988682325453246, 0.253206592247785, 0.2500097084215405, 0.25116652829504005, 0.24935708934375878, 0.24962783436083932, 0.2501625248586709, 0.2517608384325131, 0.24838196473636326, 0.25103651337485433, 0.24836964372308507, 0.25043645677747073, 0.2490968253855184, 0.2503055983812446, 0.25106234574980474, 0.249940504720626, 0.25011975473649983, 0.24783847405683931, 0.24876912925554423, 0.24846782748766505, 0.24926145840197006, 0.2473921484696156, 0.2463566608570844, 0.24788001976225088, 0.24650754165445013, 0.250043793495985, 0.24865744126494124, 0.24727742535726674, 0.24720213068489358, 0.24773513134612068, 0.24841552481645968, 0.2525247428368272, 0.2511098296013669, 0.24762203425283683, 0.24799580137703217, 0.24853012742437067, 0.24952295354822418, 0.2467408571634602, 0.24549087816122758, 0.24782096203863005, 0.2504313921207637, 0.24187580243781834, 0.2447547958670462, 0.24104424838715893, 0.24350861187068581, 0.24649590102469845, 0.24641215000372307, 0.2452983938622072, 0.24943667199271066, 0.2489759055092138, 0.24860692323821182, 0.2489551884088493, 0.25338744785264933, 0.25194542912556384, 0.253429818381017, 0.25432624986988506, 0.25500650813323933, 0.25465142108899996, 0.25619098491739745, 0.2507069227141785, 0.2531710464913335, 0.25176301011827995, 0.2530061129359661, 0.25107307067197476, 0.2536004407523842, 0.2512407733876361, 0.25472392850182773, 0.251523632055006, 0.2535477024185454, 0.24840386153014712, 0.2518606533453325, 0.25368479862139415, 0.255112232452627, 0.25535384814164697, 0.2529103909628649, 0.2504847835710115, 0.25284464509406307, 0.250407607877184, 0.25098629119718435, 0.2504146967350672, 0.24890215841084928, 0.2478862515613257, 0.2511426958626034, 0.2523293341882688, 0.24885823885624783, 0.2514777797166369, 0.2503073597437458, 0.2492572114904636, 0.2474514196399243, 0.24878399569300289, 0.24682010318903516, 0.2481370240246404, 0.25252666630908865, 0.2471468665749891, 0.24786956934780352, 0.24882849230891463, 0.24723857149309464, 0.2452413150890432, 0.24629541684890263, 0.24407849526354825, 0.24585706463555984, 0.2523234067337019, 0.24870977798111407, 0.24752879974279587, 0.2492197648576411, 0.24792058145964302, 0.24779693477157855, 0.24338843952129136, 0.24517873746965776, 0.24351128951192944, 0.24556111269619652, 0.24450434480529593, 0.24151659019827273, 0.2443823840263771, 0.2438341383582569, 0.245691879130148, 0.245278683000798, 0.2469950839001304, 0.2426506242868716, 0.24747484106701437, 0.24266634967934642, 0.24441532810685457, 0.2472396240972499, 0.24203841029224046, 0.2412843325003483, 0.24358166071191745, 0.24618975073894314, 0.24335519316074153, 0.24305430089441554, 0.2454886390250374, 0.24691813879224273, 0.24812364310359714, 0.2470492418032287, 0.24737442596320044, 0.24269786545838867, 0.24753374269659853, 0.24580009656364182, 0.24700237240205528, 0.24496775892896994, 0.24730885381809803, 0.2461405529581933, 0.24629781939198298, 0.24471560908802303, 0.24722651930902073, 0.24482742329999513, 0.24695712438823358, 0.24730821657247862, 0.24450305076024775, 0.2456849297837416, 0.2472424229354742, 0.24640540379375012, 0.24604101123297167, 0.24298675623059235, 0.24571792433053632, 0.24252902881838667, 0.246673409823943, 0.2465542242376582, 0.2469828635952986, 0.2480061996760102, 0.24675278814435356, 0.2491785613955391, 0.2511262625230805, 0.24703290970731787, 0.24784519652461198, 0.24794346272929135, 0.2503314640920506, 0.24756702235008146, 0.24788800909263947, 0.24958087815896626, 0.24767366040628366, 0.2513176109871724, 0.24868919945945567, 0.25115818529839823, 0.25259271586193593, 0.25111207340603886, 0.2533639580327335, 0.2508095348645441, 0.252859647154192, 0.2514287231192014, 0.25238959677008577, 0.2501555417151228, 0.2511901347119232, 0.250065699470071, 0.2496286007410315, 0.24731070334013683, 0.2449468153319922, 0.24844065661257836, 0.24591626584777326, 0.2401318854000709, 0.24552700970443728, 0.24752489288853347, 0.24868225440529598, 0.24734316557995997, 0.24312567383319145, 0.24615511921032193, 0.2490598068472931, 0.24641296388659667, 0.24750795843333148, 0.24597652827873512, 0.24605816349904094, 0.24871386306719498, 0.24652074061741178, 0.2466349947501664, 0.24610503504209885, 0.24378318473182328, 0.2464057555377763, 0.24693290597866036, 0.24424613085149904, 0.24986754394597177, 0.24835143096899057, 0.24508088179793622, 0.24689583624461872, 0.24328287072909333, 0.24058432907134902, 0.24259191103012356, 0.2399007363989195, 0.23822523062215667, 0.24127187925456098, 0.23996899872252397, 0.24089892247838005, 0.2427675418737628, 0.2410611050037258, 0.2390751142238716, 0.24132836362787044, 0.24176509655584089, 0.24058952637919875, 0.2414351902751345, 0.23723284275786125, 0.23891828234051793, 0.23997946394948624, 0.24000479446809472, 0.23902206255773747, 0.23839983088001168, 0.23807934662364802, 0.23824000363351902, 0.24089790631246377, 0.23913620376667996, 0.23740444509453812, 0.23818076429898422, 0.2384968673215997, 0.23901148218757817, 0.2388964336515933, 0.23577075514463322, 0.23802324713074846, 0.23936010446151434, 0.23918747410150054, 0.23654810643620328, 0.23269849280559546, 0.23718862023167417, 0.23711228385899163, 0.23521274916352156, 0.23939212283641065, 0.23929207849968256, 0.24110654692226924, 0.24203990108587864, 0.2398027395786627, 0.24374976705287232, 0.2414818848624356, 0.2407910781590663, 0.2400954954801508, 0.24063610559998858, 0.23813889360080237, 0.23746457653020628, 0.2406521560988601, 0.23778851971305603, 0.23502885098737578, 0.2357666645294923, 0.23399726037642055, 0.238604373255624, 0.2365510621198894, 0.23822455621948282, 0.23340919519009085, 0.23485272460350468, 0.23677739094014147, 0.23550474632281287, 0.23268692384625114, 0.23288117048312865, 0.2321477105561543, 0.235296133651638, 0.23158009564593968, 0.23708533271194845, 0.23343133715555534, 0.23263802827565688, 0.23630638789656366, 0.23764435215640786, 0.23531772297661396, 0.23146317224146742, 0.2364942167198974, 0.23592596999790424, 0.2317688141044319, 0.23662958597845993, 0.23298659739979927, 0.23308783706243225, 0.23268527334729477, 0.23281851666511502, 0.23145745851049038, 0.23300354476319932, 0.23083491562033476, 0.23194017779145157, 0.23194730689667148, 0.23044335582637013, 0.23060908037987435, 0.23413954022302533, 0.23164883458839614, 0.22898239266642473, 0.22575850577229756, 0.22678231308582314, 0.2291974938867843, 0.22758443977590573, 0.2240801539869759, 0.22741093800275597, 0.2233544481392473, 0.22721348928336765, 0.22144839628248605, 0.22686429180044637, 0.22627963429552825, 0.2236252672947468, 0.2239961156282001, 0.2252949096189917, 0.2250067899238675, 0.22687221439280716, 0.2282630245213837, 0.22778937857032652, 0.23033501841368853, 0.22873614385202629, 0.22825305923945494, 0.22998776663329484, 0.22928686810005794, 0.22777964335618853, 0.22988111820251877, 0.22790397954167552, 0.22722570578837098, 0.22436253972516504, 0.22775702588030902, 0.2286319041548536, 0.22830241799049153, 0.2274264764119511, 0.22898626406269357, 0.2242496249898291, 0.2318759194652587, 0.2325780444183543, 0.22683669992020425, 0.22878828427398012, 0.2302172575519954, 0.2317875041911805, 0.23064265783593788, 0.22980477109615147, 0.2309697322332326, 0.22555736507274576, 0.2269432144226128, 0.2268445358714117, 0.22483137373708592, 0.22811522129717807, 0.22751579115083265, 0.22532597898555334, 0.22662639847914734, 0.22640011699641927, 0.22807234329876036, 0.22839923456409675, 0.22740746918717805, 0.22919871184954885, 0.22809984351294557, 0.229976344330545, 0.2279524275222313, 0.22732380948389064, 0.23052185851025056, 0.23188719345338893, 0.23066160256361556, 0.2279940147823846, 0.22938899957438091, 0.2251712647354745, 0.22857927172302223, 0.22507230703774908, 0.2295166411483527, 0.2274335060452718, 0.22625826931897822, 0.22645435636548375, 0.22718708570949475, 0.22746364458413637, 0.2281287845487801, 0.2266856321852409, 0.22932736865411307, 0.22992459056319045, 0.2296399761071351, 0.22842794440012262, 0.22767753358698675, 0.2306737695033583, 0.22879517283996476, 0.2294420843368246, 0.2271411041396753, 0.22892709499934735, 0.2267433169453226, 0.22939635497593097, 0.23084711499942348, 0.23124444600366464, 0.23169350708951045, 0.23060046067274168, 0.231178555361874, 0.2315520337340647, 0.2294629411238103, 0.23137650847068558, 0.2303035370427461, 0.2293039291946343, 0.22831060221975466, 0.22879365061012316, 0.23109482800614925, 0.232301711459841, 0.23144570415337876, 0.23172484054484196, 0.2302956766621998, 0.23171028062258014, 0.23260759957506436, 0.2352298170548771, 0.23708874788782058, 0.231460373495126, 0.23525385863344292, 0.2386256890375342, 0.23681115344236028, 0.2335240562220012, 0.23492920978385912, 0.2362340792835389, 0.23780815680291148, 0.23800483644260922, 0.23908485491998335, 0.239651833154818, 0.23792358167382846, 0.2387090785419309, 0.23764820237819734, 0.23997830544373167, 0.24104799703884375, 0.23777714039287054, 0.23773659988135762, 0.23830870184006814, 0.2359679631793431, 0.2360982769436791, 0.23387697453931244, 0.23727900274041083, 0.23848517630676924, 0.2339793805864065, 0.2329677983147133, 0.22999869923915991, 0.2339290097374691, 0.2331168734500855, 0.2310229309205088, 0.23071632114499144, 0.23235603521998538, 0.23189752343318923, 0.23122194139326657, 0.231044156380381, 0.2339941776816962, 0.2330837703336828, 0.2325865227025649, 0.23352341374029328, 0.23169510151823586, 0.2338560399048532, 0.23338472888034986, 0.23352032453933602, 0.23527681448290771, 0.2361277292565918, 0.23554381733018107, 0.23520229483209393, 0.23431447699240543, 0.23519192724940136, 0.23686256799225627, 0.23767851395121004, 0.23571129708922858, 0.2344293396783277, 0.23431338028426493, 0.23532674671579618, 0.23351786317349868, 0.2340010626654238, 0.23328973619217533, 0.23509453053928725, 0.23438486158921293, 0.2329339813387712, 0.23140883396870024, 0.23060042549718993, 0.2299738874469311, 0.22899964998303157, 0.22607216958714382, 0.23088117979649697, 0.2298492862203023, 0.2329473848616848, 0.23409739040777455, 0.23354214947467763, 0.23476450844708646, 0.23615554051886353, 0.23363589991239084, 0.23341589230289939, 0.23470284837736377, 0.23444278478633576, 0.23769413772437076, 0.23405097831678562, 0.23489915673568254, 0.23563388969353988, 0.23252389705974322, 0.2332248160131995, 0.22993874505194267, 0.22783635056844953, 0.22735330229869224, 0.23221497638050292, 0.22642852946043152, 0.2275731806316602, 0.2305123841773797, 0.2268500013882126, 0.22902678877272178, 0.23193643312455964, 0.2261824349609479, 0.22875133684186783, 0.2273491962134155, 0.22712996104196137, 0.22679685418200496, 0.22540911636359337, 0.2220042781576962, 0.22684665748974092, 0.2198493149532709, 0.22348902196011872, 0.2218467183211167, 0.22085990616215273, 0.2187228187669461, 0.22295821952148748, 0.22489328322022364, 0.2221333584147724, 0.21928361158556067, 0.22144505377319088, 0.21989216941637607, 0.22067997250209304, 0.22089544143215403, 0.2253900810582822, 0.21933630950753652, 0.22378580636137096, 0.22154666735052672, 0.2192366425822626, 0.22247824893828935, 0.22198099281316125, 0.22153447217580888, 0.22522268773558884, 0.2228603914216857, 0.2225147355473733, 0.2243928123879744, 0.2251463617730739, 0.22467998059945266, 0.22375991137275675, 0.22375466028093907, 0.22428296497144626, 0.2213621226839236, 0.22090542224057733, 0.22230546334794302, 0.2239731432898618, 0.22303952137856584, 0.2227847694948507, 0.2188211933093274, 0.22069934678169356, 0.2208344740217727, 0.22050628530148775, 0.22040857914747425, 0.21992287181338746, 0.21887521675180968, 0.21752272022856303, 0.2157256770090917, 0.2157968216904049, 0.21511853106365966, 0.21420644351130258, 0.2154662837868581, 0.21837645063852767, 0.2168033801931145, 0.21907850364055914, 0.21993736665523106, 0.22001631882413494, 0.2179909378440453, 0.22062863069315994, 0.22012040349380516, 0.2194987352417278, 0.22237725792094104, 0.22066444593728454, 0.21657070416369018, 0.21881401990821678, 0.21348493039848968, 0.21396844472512885, 0.2111158379383463, 0.2158402029055747, 0.21752524969956116, 0.21841162240898385, 0.21529793362400038, 0.21806824440082279, 0.21661394337299564, 0.21708121499351338, 0.21641472305090925, 0.21411480615092068, 0.21245018326910495, 0.21283315136220396, 0.21329113813636377, 0.21504127564499853, 0.21651252462780257, 0.2155577278561343, 0.2128924157704981, 0.21356351936474693, 0.21438065372662218, 0.21545834163327965, 0.21350297284767017, 0.21422259711160127, 0.21339167841786405, 0.21069770915593278, 0.21186502096485976, 0.21235483081375486, 0.21032504600471624, 0.21133212923677894, 0.21221773189468784, 0.21146359333959996, 0.21190185240066195, 0.21513013308186565, 0.21429281896390695, 0.2140850765990007, 0.21378777581874236, 0.21518599227258936, 0.21428048731792837, 0.21586011359885804, 0.214972490233857, 0.218097466453201, 0.21804231808468924, 0.21943288657100904, 0.21813980751642564, 0.2153011638355339, 0.2139431032321197, 0.21650015458798624, 0.2169394744327276, 0.2144116517970007, 0.2149802613265218, 0.21587786215342952, 0.2152768774595615, 0.21554739135260523, 0.21296153768205184, 0.2116597743224931, 0.2154093224506013, 0.21623217854866442, 0.2173293206098863, 0.21433904315425525, 0.21651123405401596, 0.21739743697573483, 0.21513704170462516, 0.21557709279442958, 0.2143876696510025, 0.21711878824409217, 0.2180671524531739, 0.2179368601992724, 0.21745542689790728, 0.21616368606713815, 0.21626629927007032, 0.21841390828362753, 0.2163120473814284, 0.21794078031497635, 0.2178781147228401, 0.2196644532308674, 0.21891583678781643, 0.21705382611914495, 0.2179684111887002, 0.21884993932207286, 0.21801592752934348, 0.21552146346151033, 0.21668789082085121, 0.22192251201375812, 0.21901530139278472, 0.21995869207537647, 0.22172042199441996, 0.21967639414467371, 0.22000048561931143, 0.2186261473568972, 0.2222168659259287, 0.2192007336751169, 0.22121287384701802, 0.21854258730543225, 0.22027934941940033, 0.21972139287388703, 0.21999112321561695, 0.2159435520371115, 0.21643112689863084, 0.21552045209122875, 0.2165132651703421, 0.22013732964995167, 0.2165345722020492, 0.21832574022506845, 0.2188310174756655, 0.21986752408153223, 0.217511979915174, 0.21684464066374134, 0.21761292562403053, 0.21559226624998143, 0.22001118716363965, 0.21767047350552723, 0.21516377280616897, 0.21342080660899357, 0.21591905297742997, 0.2152788794701666, 0.21792149573679137, 0.21845165828445187, 0.21691874618023968, 0.2171210522896109, 0.2174841862670566, 0.2164668422747567, 0.21572943053747015, 0.2159695379232055, 0.21678936981166683, 0.21328119963222417, 0.21648509523500908, 0.2156483805424835, 0.210858277703625, 0.21209065671968252, 0.21246825724794272, 0.20891830016661403, 0.20958368564627514, 0.2087754957239906, 0.2115154851265269, 0.21192982740088967, 0.20930814677140527, 0.2083679339888448, 0.20826869304490203, 0.2100326773232954, 0.20827739704908918, 0.2069373849256497, 0.20811282750853755, 0.2065777509403047, 0.2057682624560282, 0.20449221703422404, 0.2051166704583637, 0.20794649930696013, 0.208022929309568, 0.20568220577102272, 0.20652505818493397, 0.2053123094759621, 0.20444904116784296, 0.2048705427280818, 0.20446826450117672, 0.20514837543524336, 0.2034432967003523, 0.20315615849205326, 0.2007217207243077, 0.20408548619280753, 0.20259323239185176, 0.203865345778481, 0.20055900474154906, 0.19891762692282278, 0.1983041082341244, 0.19769979448686084, 0.19705102544866576, 0.19812581075774074, 0.199065393933562, 0.1964542768403095, 0.1970684759377101, 0.19951609133771886, 0.1982120431578223, 0.19984578532272737, 0.19815318616657218, 0.19840851472270368, 0.19751258320490092, 0.1968148043363891, 0.19705800080792357, 0.1986604612544601, 0.20037099891643587, 0.19697949498820674, 0.1977399254031422, 0.19830954592619515, 0.20026184252732251, 0.20217360145968682, 0.2021097378357897, 0.19871425112533359, 0.19771567087104894, 0.19938993632625232, 0.19718136492684168, 0.19661284565759138, 0.19678907906684304, 0.19913298626753495, 0.1986508052505173, 0.19893475456012982, 0.19717987202460244, 0.19590400009268644, 0.19797969167726243, 0.19764318892875837, 0.20054030255701905, 0.19974407769071115, 0.20225784604318578, 0.1997740713815652, 0.19962248413281877, 0.1967840962062883, 0.20000566637316072, 0.2012763572012333, 0.20462498896156567, 0.20127933776625015, 0.20156550818236155, 0.20085229134607066, 0.20246251307533703, 0.20194054790333132, 0.20125125474038044, 0.20226105756292578, 0.2026052830090812, 0.20279081759129194, 0.20219037618589927, 0.200059886534696, 0.20345034679488166, 0.20103497007236945, 0.19995453890757395, 0.2010686479649636, 0.20143518157208895, 0.20251325655229588, 0.20332096375516673, 0.20404152106226553, 0.20446949396572717, 0.2048377557621686, 0.20655131088617992, 0.20745707288373413, 0.20714712914568492, 0.20921277558067852, 0.2079855196265421, 0.20781678390579514, 0.20574990782566258, 0.20589472944668813, 0.2052912505791628, 0.2050094135277139, 0.2085162032137401, 0.20624230633902887, 0.20760065469243036, 0.20457083478580854, 0.2028325113108085, 0.20188754456155902, 0.2015006588883097, 0.20119298283905493, 0.20040644564852297, 0.20075057109018044, 0.19803656421404225, 0.20165742583330243, 0.2013361428131182, 0.2015903006524033, 0.19864263293877593, 0.2003844313529471, 0.20151851935091808, 0.2010382752166289, 0.20056698305517204, 0.20011819692362895, 0.19906111469798987, 0.20155051581495181, 0.19991405398861967, 0.20249681567990782, 0.20215472906566906, 0.20249844132183617, 0.20381336537385045, 0.20593845550833947, 0.20372898536235545, 0.20169279698996934, 0.20199597100312966, 0.20051942232968284, 0.1996992428369055, 0.19844864744187066, 0.20039279902973622, 0.20094148459878336, 0.20038720431105897, 0.20336440379440318, 0.20034580221753479, 0.20064239206422282, 0.20331167123227165, 0.20175013753321, 0.20149968473511967, 0.20200717752087097, 0.20246330067649693, 0.20322622797132903, 0.20219726708365918, 0.20049948737749568, 0.204485193537639, 0.20184947727952968, 0.20381063894023568, 0.20351818506546973, 0.2042412082679528, 0.20506170032008414, 0.20578958136083164, 0.20518920163165424, 0.20437184350316176, 0.20410467223535367, 0.20585696004522377, 0.20421686529029676, 0.20554232907486658, 0.204603282578441, 0.20243291898517327, 0.20371841447285538, 0.20513106300981754, 0.2019947048551562, 0.20406290434432708, 0.20401804022458123, 0.2053512403715534, 0.2028818198968178, 0.20304294828993952, 0.20269534404291983, 0.20146688412138028, 0.203408827970441, 0.20508963067875188, 0.2071863936958581, 0.20701509860787223, 0.2046120890512257, 0.20535904605739552, 0.20494893707646247, 0.2064046020755563, 0.20963226452052305, 0.20682490631946346, 0.2070969448403129, 0.2064368582769817, 0.21024747197869534, 0.208384655582679, 0.20577972699686464, 0.2038087101063793, 0.20438430424564188, 0.20297793088756189, 0.2029501716371541, 0.20208709498178454, 0.19994084892419292, 0.20163813753145426, 0.2006931414494181, 0.2017822289993538, 0.20135593474179828, 0.20136549307109047, 0.2016377582794075, 0.2014701391013559, 0.20458863918601014, 0.2049115313094687, 0.2006040568970267, 0.20063321061115438, 0.20073727896494004, 0.20230415026541018, 0.20193967411468275, 0.20131301265272653, 0.20072135390556764, 0.202744956954566, 0.19871510073513857, 0.19590996817385894, 0.1975988567070476, 0.1982567698052591, 0.19641415769857662, 0.19618531841285147, 0.19490340001532364, 0.19631292835820915, 0.19530305799842668, 0.19787362328371957, 0.19636734033756967, 0.19480553356718844, 0.19742923221584496, 0.1944540119251765, 0.1959983724490843, 0.19392022064909625, 0.19251941592066096, 0.195928037087393, 0.19310372459306524, 0.19495158313138453, 0.19488198982763402, 0.19280412235142252, 0.19061764470850515, 0.19499845325858534, 0.1952899676316469, 0.19467410024416765, 0.1944519221006186, 0.19641625589581768, 0.194060687797594, 0.19470261978177256, 0.19777868041958585, 0.19962916026082198, 0.19865120768025285, 0.19577875852679516, 0.19618564485970605, 0.19556761590610383, 0.19485646985000277, 0.19350104721332775, 0.19418750406460902, 0.1933620899971, 0.19268495928390478, 0.19458873060994653, 0.19390291721486955, 0.1952940915104966, 0.19562163073211275, 0.1960391023390511, 0.19651468295401892, 0.19527144967420998, 0.19531988564292757, 0.1970837989825465, 0.19430370635968888, 0.19565324811254, 0.19511854938260123, 0.1970310589863631, 0.19744965432170095, 0.19811545259516167, 0.19761222735422126, 0.19745136673386138, 0.19400578506583877, 0.19571666254844303, 0.19939761724916266, 0.19775096174158252, 0.19631652003521738, 0.19715267180432972, 0.19543303339512244, 0.1987903537035565, 0.198057961211665, 0.1964336193518225, 0.19469697853588133, 0.19584227329284074, 0.19797900188546652, 0.1941070291025547, 0.19596872456702677, 0.19462068714240804, 0.19331064771561776, 0.19503977083495627, 0.194121554711631, 0.19265777003868617, 0.19513076128797086, 0.19410963147723503, 0.1945611518316052, 0.19552518645182884, 0.19516940737252153, 0.19447710430529266, 0.19557261893422112, 0.19107897697976498, 0.1936598527473826, 0.1922948511775789, 0.19099645522558847, 0.1923823263023986, 0.19559600976708402, 0.1927531307634339, 0.19482625069549214, 0.19360589101758413, 0.19446827670119524, 0.19345630786790416, 0.19598589173069197, 0.19208825311901123, 0.19512003225618313, 0.1953956286870677, 0.19575641651203915, 0.19190220075847922, 0.19508149106920072, 0.18864804120976994, 0.19145374131644385, 0.1906574635077058, 0.19218915291244604, 0.19150355105794764, 0.19484541508248535, 0.19334647463690297, 0.1934039088537368, 0.19340639638522675, 0.19422470860457824, 0.19182080147534186, 0.19112071144544146, 0.18695653763377112, 0.18876051758839765, 0.18838429186875758, 0.1879753381855373, 0.18905657180236407, 0.18955739105936414, 0.18760011053552772, 0.18893735156029545, 0.18799139986424204, 0.19150650014090703, 0.18990672821370283, 0.19070747950639066, 0.18828805251208788, 0.18995080624534308, 0.18771197902309913, 0.1888121011301644, 0.18990189014222617, 0.19173426362432264, 0.18968371296847789, 0.19046120369423045, 0.18933502570985128, 0.18851121875197618, 0.18708681615145548, 0.18914466087574497, 0.1880843235866505, 0.18959171545912076, 0.18954837707059408, 0.19345808129783604, 0.18938359547284364, 0.19179036029540977, 0.18929697549331018, 0.18670876499625608, 0.18620828769039313, 0.18678189510271334, 0.18661614368321397, 0.18451560728906, 0.18527633742154492, 0.18414277191083725, 0.18140287145066333, 0.18578338766038455, 0.18463074447240035, 0.18121723638310025, 0.18261472176930563, 0.1834064511522609, 0.18361957507399773, 0.1810277122234985, 0.1824338534878021, 0.18213104270556676, 0.1787731783162291, 0.17916806214239758, 0.18040401863343106, 0.17988544819260915, 0.17918224036190425, 0.1775852291100673, 0.17817604601240566, 0.17589228866676734, 0.17835246662756765, 0.1766641522246379, 0.17484380377856087, 0.17798578557733155, 0.17576819869983254, 0.17537463723212499, 0.17530012538667059, 0.17624441808246002, 0.17662694582023925, 0.17949238904978104, 0.18033434757733774, 0.1794681739278898, 0.1816145832453809, 0.17871283303148514, 0.18119499663574812, 0.17778197181482613, 0.17712439126669408, 0.17881855557638665, 0.18011751596352446, 0.17877849543801907, 0.18159188977560076, 0.17575928419160944, 0.18260205687043457, 0.180735615609727, 0.18099408561286348, 0.18219854077942424, 0.18516423317479977, 0.18352377892667618, 0.1857007683952904, 0.18546043916087324, 0.18717406714311904, 0.18590344061056574, 0.1843397791591046, 0.18381037683341628, 0.18309978549568973, 0.18319904970413534, 0.18674656205850942, 0.18542191728693294, 0.1826090979577809, 0.18547814035878737, 0.18580196063320148, 0.18413154958240682, 0.1857703425798909, 0.18453274284361823, 0.18647384219185165, 0.18369264873377703, 0.18375319599238207, 0.18116813533913906, 0.1793763985755224, 0.18336998892093598, 0.18280277521299787, 0.18380630938840847, 0.18195072405388144, 0.18038821672547434, 0.18091177462862423, 0.18083012958790928, 0.1792199978143967, 0.1794141551388508, 0.18294863668870653, 0.18132428103857884, 0.17851714896987722, 0.18114185353758758, 0.17781273389623967, 0.1808313737163443, 0.18291729373593113, 0.18167042850905327, 0.18335482430896194, 0.18323408500651678, 0.18573724457566726, 0.18532238729071387, 0.1853698217429103, 0.1813977374438955, 0.18286865402636837, 0.18001884202597954, 0.1824479992941823, 0.18208492159801332, 0.18022607785959066, 0.1782218018881898, 0.17804532271210635, 0.18276067998297651, 0.17848982740312186, 0.18115640516464265, 0.18633045694542205, 0.18099111633449572, 0.180494466754932, 0.1810072329593109, 0.17891703899814165, 0.17914901709140502, 0.17855556141658804, 0.17785971039366144, 0.17647198553639867, 0.1809835855405638, 0.1775090150734561, 0.17803272897673686, 0.17519616070404442, 0.1768919072840058, 0.17765359361663355, 0.17678163707122282, 0.17609008684275002, 0.17709583840283066, 0.1783766052077346, 0.179000626860208, 0.1796481806864844, 0.18014417324390902, 0.17837682654614276, 0.17850941250712155, 0.17522978316273832, 0.1775020723292448, 0.17746574733247217, 0.17210627363657702, 0.17732888191884255, 0.1758033545185211, 0.1748167768688808, 0.17832197580570217, 0.17543205840756365, 0.17069499299378854, 0.1726184537524823, 0.17398038877000213, 0.17210794165786117, 0.17285932344316068, 0.1731934125262716, 0.17246348514929957, 0.1729276443249138, 0.1712087695206312, 0.16988823553495136, 0.17360358422324335, 0.17208739640756304, 0.17123827293218252, 0.17241896522929137, 0.1771218887983875, 0.17626645988660583, 0.1763939045634783, 0.1783097901855098, 0.17829559576113552, 0.18026420446491861, 0.18113068268358642, 0.182226581125429, 0.17923930638742655, 0.18317815988369113, 0.1830769957923423, 0.18565337835041812, 0.18469745553354464, 0.18045526483251287, 0.18236277037545953, 0.18351434225585542, 0.1858959907989664, 0.1850187263902148, 0.18495532179263466, 0.18146555235287312, 0.18266105784183023, 0.18342768274251406, 0.18424547029474203, 0.18274651470953726, 0.18056873561646122, 0.18183535672716392, 0.18106050303143115, 0.1809056832575923, 0.18112893424679902, 0.1828045371556316, 0.18478839942072828, 0.18376932458310263, 0.18622305004672465, 0.18428638926012922, 0.18515427037222426, 0.18374755542694493, 0.1855611291699154, 0.18501691336668025, 0.18670811480465055, 0.18686151324416722, 0.18444012760938147, 0.1890879343098336, 0.18614255076153566, 0.18667922766678707, 0.1842551796448506, 0.18641410323667712, 0.18645123171579134, 0.1856803714772888, 0.18745129531109403, 0.1866337103502084, 0.18686686959558918, 0.18652292989380495, 0.18765109215987427, 0.18812062199053142, 0.18581076733249036, 0.18250229829995768, 0.18399247416826162, 0.18511711744529705, 0.18439421719219126, 0.18352644743610053, 0.1851119146914897, 0.18525520728125658, 0.1837591785197273, 0.18381296548943968, 0.18235212524860647, 0.18201455688452656, 0.1827935882059306, 0.18168616920501163, 0.18077756341667128, 0.1837150701170999, 0.18454959898256582, 0.18733217423928583, 0.18582453372659496, 0.18149239557050564, 0.18234540986702066, 0.18246039541296794, 0.18273101823738733, 0.18213084075911773, 0.1861661975415998, 0.18492779316594007, 0.18292140413045616, 0.18453447228917652, 0.18396526424341103, 0.18098567351539496, 0.18029710936839394, 0.18054988705232625, 0.18016394088854507, 0.17709484032203374, 0.17890242944419582, 0.17861402487986017, 0.17926009223019077, 0.18061895922716084, 0.17901930854357526, 0.17966033754369148, 0.17952331882524114, 0.17970743538211578, 0.17971429598490135, 0.18041684386962764, 0.18139075889369244, 0.18074323347655552, 0.17922377625817712, 0.1817532441242158, 0.18317867540243793, 0.18410293050095444, 0.17954078403639878, 0.18011082374504148, 0.18082662282779696, 0.1804768465377861, 0.18088851779120987, 0.1812926152414079, 0.18069776989589129, 0.18439937235496792, 0.1812935624380898, 0.1774002121375435, 0.18002110918145123, 0.17934119612474436, 0.1812470794693969, 0.1790700610613686, 0.17592039668596018, 0.17575933941270452, 0.17672256950436235, 0.17672369658504225, 0.17924162622481876, 0.17666282093183183, 0.17797932585360396, 0.1762443337946135, 0.17717187631652992, 0.17414307098759774, 0.17611766605310633, 0.1762523634874078, 0.17305223985437015, 0.17247541175331424, 0.17097825820842874, 0.1723971071630304, 0.17442881501948196, 0.17450164494992879, 0.17556047951125353, 0.1729348256744717, 0.17422531126171584, 0.1719919808055542, 0.1725201622505935, 0.17393088728870398, 0.1710273696715452, 0.1715323372165577, 0.17345476963541184, 0.16993894102739304, 0.1752986409344456, 0.16946886729158728, 0.17012404347704252, 0.16764324649255305, 0.16902234071233235, 0.1697077818934366, 0.17030503559319532, 0.169647615648451, 0.16714383658202084, 0.1679901728214518, 0.16893566568703244, 0.16615726002655298, 0.16751355398829337, 0.169267101055836, 0.16606283306086378, 0.16661928882238103, 0.166302855647083, 0.16543035605468165, 0.16506302000042053, 0.16012753602761814, 0.16005314385695354, 0.15993015722815124, 0.16148374116355832, 0.15707918638175883, 0.15743314266203964, 0.15792358322044356, 0.16140847291960056, 0.16003236695949893, 0.16345010544492786, 0.16265226010783737, 0.16438474787364643, 0.16562578554582394, 0.16333998836548674, 0.1660381545415209, 0.16418035595168148, 0.16263044918107333, 0.16032675524167628, 0.16204649185343306, 0.16372381176794704, 0.16247509400594287, 0.1631307131877205, 0.1614718779870943, 0.16193807128532656, 0.16399641032933598, 0.1622007739457582, 0.15817195616309712, 0.1617016196816719, 0.15952056192313654, 0.15826143985189542, 0.15938065832856343, 0.1596376097598829, 0.15856449771443087, 0.1594747462702492, 0.15897378487209007, 0.15944476858753415, 0.1587907353619087, 0.15858894308281998, 0.16368281676157997, 0.160601501642057, 0.16324943325521768, 0.1616180626779242, 0.16160400875376638, 0.16221492644459765, 0.1634451820572437, 0.16199316521868487, 0.16208391882929757, 0.1625683686381893, 0.16795567504985745, 0.16508676642509698, 0.16597621859277048, 0.16538789577316276, 0.1652830620529509, 0.16721481146041517, 0.16383015419198926, 0.16435154143417258, 0.16493314866595887, 0.16414943945012234, 0.16372550460465504, 0.1648495719781142, 0.1648454970000318, 0.16495642522588716, 0.16545954581741987, 0.1602033448694061, 0.1639738768952423, 0.16102513617191985, 0.1643336435171242, 0.16414429158138089, 0.16604211044825956, 0.16648845654526198, 0.1722091170050987, 0.16530281095410862, 0.1693545003302485, 0.17027953865873896, 0.1659666054478194, 0.16889939761727368, 0.1671223645276214, 0.16859535557440214, 0.17190281937601587, 0.1694024679512083, 0.16987987984864777, 0.1708129627906527, 0.16847026377995497, 0.16720014471200967, 0.1674990086406808, 0.17143603649857647, 0.17125413480169546, 0.17123103914418392, 0.17118028035275012, 0.16946053087519783, 0.17055106758493632, 0.17229558614351245, 0.16802318841837718, 0.1682673316154392, 0.17094766978168854, 0.16788605591324643, 0.16901463794576188, 0.1682860419163957, 0.16922460905280837, 0.16973433183053022, 0.17068243363233362, 0.16931197756827554, 0.16832423667690002, 0.1679045178386046, 0.17033142473254767, 0.17089057153830914, 0.16830455268880268, 0.16868856496195966, 0.1712159924711982, 0.16788644521157134, 0.1686478301529942, 0.17070126805574376, 0.1701412524456309, 0.16838335833480852, 0.17004099443081092, 0.16935575960675286, 0.1692396711288518, 0.1698260855215592, 0.16885040183339123, 0.1666368641574801, 0.17025683545590017, 0.1666029178007815, 0.16435145660491188, 0.16774357878605853, 0.1668911930940787, 0.16325606463712994, 0.16410703164664228, 0.16232813780467004, 0.1634806829188846, 0.158884420366686, 0.16070699011850903, 0.15976649813850777, 0.16029076809768147, 0.15866765032666114, 0.1591948169501774, 0.15869769179632237, 0.15745067723797926, 0.15755183306939977, 0.1574070843129082, 0.15682063144748817, 0.15847063392103428, 0.1546122587540244, 0.1561044046568733, 0.155933978917323, 0.1565104063329289, 0.15547228258977708, 0.15308130426257974, 0.1572693204198003, 0.1588876328040182, 0.15878265345997605, 0.15923297765178276, 0.15734730161670452, 0.15906614057954116, 0.15965028888844374, 0.1584295844565207, 0.15985228923625258, 0.1602098431252858, 0.1611227502123656, 0.160307163097227, 0.16098278477742733, 0.15998163260894843, 0.1635706199019793, 0.16041263081919208, 0.16487704657779187, 0.1626773163440816, 0.16415818306542113, 0.1625255944922293, 0.160335601384146, 0.16070344404327794, 0.15983540240630836, 0.1634942736983304, 0.16744406546864998, 0.16576224965255812, 0.16516880499593845, 0.16700868079036324, 0.1660104170905575, 0.1669017918093248, 0.1697911576507753, 0.16553760841737422, 0.16674302092353818, 0.16686007253268337, 0.1651794452983625, 0.1660993346283976, 0.16587604376101525, 0.16590617401980948, 0.16339940068597403, 0.16639010746270333, 0.16525447187307207, 0.16803175498634784, 0.16399876349749568, 0.1688719427648221, 0.16406751333934338, 0.1646650058152525, 0.16726727406742048, 0.16479958105475606, 0.1632852623087015, 0.16212600008164857, 0.1673894001433005, 0.16447966509871698, 0.16537264463652435, 0.16359862102424735, 0.1634459545039418, 0.1635689204715951, 0.16472737264391077, 0.1611398686939296, 0.1632400024120547, 0.16172838692238087, 0.16284486104768153, 0.16394579079011595, 0.1621856026997828, 0.1637232709090511, 0.1643755884637089, 0.16256766709297146, 0.16262924927785294, 0.16372139526359564, 0.16428931868183985, 0.16256208021494775, 0.16119097274735184, 0.1629811884358588, 0.1674423558044252, 0.16522011284900326, 0.16684439491185013, 0.16604776439143976, 0.16796836071280608, 0.16585205270258527, 0.16751867284213862, 0.16547964746590654, 0.16640878762730443, 0.1658234854325897, 0.16334083663735624, 0.16226917526467816, 0.1616096588536381, 0.1619168879298911, 0.16172691359839309, 0.1657289067818047, 0.1606482779625184, 0.16309796183835187, 0.16379316632698038, 0.16295334186542546, 0.15874055932593967, 0.16159224836615652, 0.1615196829195244, 0.15759632703818469, 0.15970859387480058, 0.15757119683494974, 0.15662387942166017, 0.15698541127976925, 0.15501092880292455, 0.15621846007964757, 0.1560392580212455, 0.1534693909118219, 0.15475159360805005, 0.15837978876833078, 0.15439513888985865, 0.15488066240418513, 0.15825707637707523, 0.16002146542961554, 0.15586798198564103, 0.16030738183057494, 0.1614563573428527, 0.15886449488873466, 0.16051965986483188, 0.15847884864068784, 0.1567372768771026, 0.15843005370247876, 0.16165014732781097, 0.15963492343292407, 0.15773024837111166, 0.15799969167347527, 0.15922287979354252, 0.1572290316982289, 0.15818895927064194, 0.1537938987744169, 0.15453876691460403, 0.15366621560273525, 0.1543235348930053, 0.155713696051598, 0.15627016331949933, 0.1571942532818363, 0.15766228816227698, 0.15590537496149068, 0.15389752117484226, 0.15808278730001607, 0.15644364347248, 0.1584087913592243, 0.15629782493941732, 0.15645079010754137, 0.15560082368757006, 0.15524303703124384, 0.1571806123058213, 0.15669929080587225, 0.1595424863739237, 0.15922984274489335, 0.16029399877667028, 0.16039022084169927, 0.15507434110575055, 0.1567890608847022, 0.1600174886238674, 0.15612587065552905, 0.15709080965206582, 0.15713111674042046, 0.15580838732661142, 0.15640800460242105, 0.15973244587059016, 0.15845360265520475, 0.16149573018740424, 0.1573208487028981, 0.16198287683852283, 0.16268788114131155, 0.16287929823045258, 0.1571689214139659, 0.1639078958125738, 0.16361449993292942, 0.16038281402965535, 0.1606536367684074, 0.16535371117711173, 0.16113685911148828, 0.16176407590184325, 0.16418615216486754, 0.16003420404638935, 0.16075557465586218, 0.1601577906287656, 0.16074686274920158, 0.16127159440259206, 0.15820919665680444, 0.15645317910182122, 0.1538162885505225, 0.15627519547974436, 0.1569435890249254, 0.1557553581636273, 0.15502520363021305, 0.15394850436487442, 0.15543361228784647, 0.15142849819401236, 0.15452806610571768, 0.15383776963112644, 0.1547735504252874, 0.15732332401873106, 0.15603756231205637, 0.1531029683759412, 0.15282733929737707, 0.15514986206732068, 0.15538489673549785, 0.157442941961873, 0.15622105528953886, 0.15711742022782377, 0.15787396893310796, 0.15849617793671983, 0.1574426512199827, 0.1521203530714364, 0.15397865529873903, 0.15252370455574668, 0.15342268109897625, 0.15007167845348632, 0.15054889609542138, 0.1491289387788103, 0.14572362981706802, 0.14914753277819928, 0.15067725364467524, 0.14501756224900378, 0.1458469617081078, 0.146056331567315, 0.14457557259290563, 0.14707613888934812, 0.1474398826597784, 0.14707974438417654, 0.14720855380906075, 0.1447892008185666, 0.1495616188014803, 0.15011496531986443, 0.14866324194354236, 0.14650518260473558, 0.1476144899825601, 0.1452098417702427, 0.14721502823613705, 0.14781129669986717, 0.14905213907630516, 0.14729428173928516, 0.14458472055722035, 0.14209503032687737, 0.14392618771865537, 0.14238852912028757, 0.1397602990449298, 0.14381713584469072, 0.14311993043756335, 0.14250172055933888, 0.14415118507596564, 0.14656765852340795, 0.14401054961837495, 0.14726699040048782, 0.14473139956729092, 0.14175338942905982, 0.14048276505084265, 0.14180482555173476, 0.14291316139008522, 0.14346475716843768, 0.1435670327461964, 0.144104499958866, 0.1424005119267976, 0.14362922567403516, 0.14143681615412595, 0.1418925001408996, 0.1436890816241243, 0.14101891295060584, 0.1418196744282189, 0.14066949017215954, 0.14182019774327834, 0.14285012392003843, 0.1447239216099971, 0.13885030166600543, 0.137481744759141, 0.14056212833074458, 0.13958403594398658, 0.13490396770533714, 0.13488791069061823, 0.13485798453139952, 0.13690478203010759, 0.1374212196464392, 0.13934069261555274, 0.13926269728069937, 0.14218544674932798, 0.139325619419398, 0.13734698343445076, 0.14001188956188626, 0.13641492713557507, 0.13890777129135765, 0.13907537520252927, 0.1373474118295068, 0.13687398519232158, 0.1365304457858672, 0.13350671305989978, 0.13211913046810195, 0.13355317019613963, 0.13438010505064862, 0.13236067779899838, 0.13373456307203044, 0.133514823839473, 0.1309124364574417, 0.12925228300294725, 0.12798992499413803, 0.12786009984127172, 0.12916951762561574, 0.12916749749273582, 0.12769379589057336, 0.12912277341595216, 0.12825725720083087, 0.13154806799039603, 0.132563310788733, 0.13098156504480188, 0.1297356561580882, 0.12992798322578286, 0.12761112485329953, 0.12775400479461937, 0.124440548425925, 0.12704603997488587, 0.12742205962515873, 0.12441482214217157, 0.12527316889290133, 0.12103526127886965, 0.12403528141838192, 0.12458846770978856, 0.12173265064963643, 0.12088913614538407, 0.11893046816498942, 0.11956940172195282, 0.12265594743239727, 0.12270767748342462, 0.12270413872985192, 0.12138780815527464, 0.1201426387580205, 0.12293137728027038, 0.12209914015419894, 0.12276667336872113, 0.12358063000448068, 0.12250167245448657, 0.12420019104188082, 0.1278850563993698, 0.12783442370394332, 0.12721677565195166, 0.12542423079293105, 0.12881581323239374, 0.12641106970657984, 0.1255854196801743, 0.12594662944492618, 0.1265853601430229, 0.12734953309838662, 0.124492314809499, 0.12134850816209132, 0.12281274433962298, 0.12293527754947597, 0.12288465016411199, 0.12102247107043064, 0.12427470220499028, 0.11952130273803863, 0.12280523160330932, 0.12561927129540437, 0.12404187662432277, 0.12339092609451682, 0.1243898142458904, 0.1223387426138447, 0.12152418892650146, 0.12443849018788686, 0.12198568624897915, 0.12510600988401985, 0.1248506127821726, 0.11988140061290044, 0.11978894423357334, 0.1220858305172893, 0.12305315974930038, 0.12619115340764006, 0.12673124086859086, 0.12946443167997526, 0.12799317400512805, 0.12794912533771072, 0.1291290776581143, 0.12581736729262458, 0.12571302476109758, 0.12487569625216416, 0.12960767204785462, 0.12643704696739416, 0.125127708253162, 0.12330813977401904, 0.12480206719711882, 0.12522567486450353, 0.1246924616478865, 0.12276479336749817, 0.12205509749897434, 0.12250358891404403, 0.1215889525667061, 0.12176804811721366, 0.117705136509099, 0.11925568557903986, 0.12165665384489557, 0.12122942603452587, 0.11931035366055555, 0.12192331777448202, 0.121293258694268, 0.12359870607123648, 0.12054397225431837, 0.11951563006701245, 0.11603531583349531, 0.12074677794631679, 0.12081833706707225, 0.12115874881916917, 0.11876521593178102, 0.11949137316321476, 0.1203405585944218, 0.1201193322717117, 0.11826915345024137, 0.12050562107444962, 0.11754857375312001, 0.12262504457618437, 0.12055355967048458, 0.12060980394679635, 0.12217150230287624, 0.1227375106029579, 0.12040389734215502, 0.12241156202195773, 0.12229443979839204, 0.1223538209085653, 0.1204746676781898, 0.12237248568939148, 0.12116479453935954, 0.12150836694742419, 0.12425842265755523, 0.12029865092304845, 0.11969523267501254, 0.12291666540345489, 0.11865404973500195, 0.11907241298651397, 0.12051479735841453, 0.11813699390435177, 0.12029047867831501, 0.1232550726470297, 0.12083621743455174, 0.11994113393264251, 0.11824265631436233, 0.12063585475730851, 0.1209506298439028, 0.12078383352917667, 0.121224049826809, 0.12142580485415129, 0.12129567637901686, 0.12135001570557043, 0.12051021341842169, 0.12173406413060717, 0.12330345081559345, 0.11979251851315437, 0.1257357990499849, 0.12468553171006046, 0.12384800269610015, 0.12349466865119303, 0.12330148840038369, 0.12300164283099929, 0.12811240654522707, 0.12594442470671255, 0.12514159975277697, 0.12567608166627206, 0.12470756652587418, 0.12404670097664457, 0.12640879607432778, 0.12473895214377555, 0.12467442222304982, 0.1270325290201625, 0.12258174000537642, 0.1277236656315383, 0.12555959296469668, 0.1261684122014811, 0.12306483923416622, 0.12630910142083301, 0.12793151776048522, 0.12676335442964595, 0.1275698575298853, 0.12795223047933044, 0.12635892095708168, 0.1274965290482745, 0.127684396585681, 0.1276808165772601, 0.12423583869244845, 0.12601621107809724, 0.1279486114270095, 0.1273128276663701, 0.12361460775296179, 0.1234972571601701, 0.12269951767786802, 0.12377441423683769, 0.12560520686367352, 0.12316217372191211, 0.12473218048128273, 0.12185194824541137, 0.12102680149096971, 0.12089168642881408, 0.12210235513825865, 0.12248601268513848, 0.11984743773693558, 0.11958020876694059, 0.12215613494230178, 0.12012013235583906, 0.12110335712035614, 0.12436080759244862, 0.11831447928862172, 0.12076146180708769, 0.12045809099234617, 0.11929024938892976, 0.12081880306222154, 0.12265622855878856, 0.12345981710849398, 0.12334926068674167, 0.12199546189702491, 0.12259507569803434, 0.12211552082334517, 0.12160448630278935, 0.11951528170641446, 0.12117668954616223, 0.12146629431433141, 0.1215682522376267, 0.11955743530606043, 0.12035345746253968, 0.11906337236048468, 0.12099686886343396, 0.12223827613454309, 0.11997502667680694, 0.11997642877692921, 0.1197561712906446, 0.1177892991561334, 0.12062669452838619, 0.1176488860160455, 0.1163354962511171, 0.11515936771767044, 0.11585761192511314, 0.1122044529948652, 0.11681682040595492, 0.1139410365441329, 0.11548480228645616, 0.11271401469317843, 0.11381985202800292, 0.1121082853235031, 0.11260497436529601, 0.10950511983193026, 0.11276763804823366, 0.1119928970133179, 0.11369841143939145, 0.11089050854939247, 0.11219039184483377, 0.11263555850762308, 0.11318521236466914, 0.11199552642670563, 0.11264622257816378, 0.11145608765583961, 0.11175661330023338, 0.10913605057273704, 0.11223050109242817, 0.110540979984292, 0.10952005454138906, 0.1128061312168714, 0.11220075316293408, 0.11212172123886134, 0.10916738448797264, 0.10943212855813933, 0.11006160398901435, 0.1110545773103754, 0.10733744248845221, 0.1121113528453322, 0.1099544880629202, 0.10992421368892928, 0.11368754114220386, 0.11242557647576457, 0.11052192714544448, 0.11222000250687116, 0.11090209587130487, 0.11111014136631737, 0.11220497537948979, 0.10984091399819498, 0.10929062728715774, 0.11456086354667612, 0.11241234875474311, 0.11237134061360622, 0.11291255935255735, 0.11152500531117322, 0.11115998139778087, 0.11095425724570818, 0.11069465342308911, 0.10939015346919469, 0.10795009363908142, 0.10842007986980572, 0.11082631601737708, 0.1102751123933128, 0.11048402931354205, 0.10862364918523422, 0.10829153908108831, 0.10872719459121395, 0.10691083152941436, 0.10831189594208183, 0.10755420188220322, 0.10773443368378344, 0.10599367451658723, 0.10744657917669287, 0.1096653327070487, 0.10895040026955588, 0.10776261434502038, 0.11248599330080739, 0.11325086914896931, 0.11046582035214116, 0.1106188223468022, 0.10917400938194734, 0.11071162102640872, 0.10707855610075297, 0.11100288166629221, 0.10909951176129985, 0.1060489543981879, 0.10875494738386372, 0.11099507897982798, 0.10957231987557739, 0.10869915278663016, 0.10933406040213511, 0.11121058292394664, 0.11234410159004138, 0.11202308240603387, 0.10880345994549316, 0.11066290563257192, 0.11268887326405368, 0.11205121605666189, 0.11042718027883318, 0.1110288811530983, 0.11030145878914072, 0.11016940695662858, 0.10997661131655195, 0.10486285452406599, 0.10648240172565744, 0.10853780930111014, 0.106914297248503, 0.10483454386859968, 0.10453194144768176, 0.10532231156521463, 0.1076362051078588, 0.10530015538910897, 0.10668192749900163, 0.10663857123946707, 0.10681975582288222, 0.10440156343910095, 0.10272787102839713, 0.10157065369780902, 0.1018315495332204, 0.10298949115881262, 0.10348926339628856, 0.10177194101285138, 0.10177799498727573, 0.10238932062581167, 0.1025355543035437, 0.10110976611921996, 0.10284267467791146, 0.10029965790070172, 0.10154564794530838, 0.10251249684903121, 0.09921833586562478, 0.10029938206952545, 0.1027092218607723, 0.10209206617848128, 0.09946437330881477, 0.1004133735002676, 0.10213203164584272, 0.10102640645801417, 0.09881919731100224, 0.10090155180670604, 0.10261439968086633, 0.09837657260671918, 0.09896177878585946, 0.09638255261717257, 0.09715725470428807, 0.09982748078558044, 0.09840046438704597, 0.09766508705938118, 0.10044755447780089, 0.09764790951415295, 0.09903330220920431, 0.1012872444000239, 0.10270349576094542, 0.0987084410052433, 0.09943220342254462, 0.09941187387778638, 0.09951291435911686, 0.0987794777163401, 0.1002155991342109, 0.09775109128557985, 0.09748606806014536, 0.10101165381781547, 0.09724261135750176, 0.09846879474804683, 0.09978444236520398, 0.09657001432160478, 0.09905704430566385, 0.09993867067266986, 0.10061380279020078, 0.10014546041381388, 0.09841445907307873, 0.09884123287678762, 0.09610538177833092, 0.09331195298050327, 0.09553047046541109, 0.0916004594994183, 0.09212599014180262, 0.09189610728591285, 0.09298454896171617, 0.09488592844416381, 0.09281440513641359, 0.09226184164758147, 0.09272453032754113, 0.08990241665910417, 0.08806391187404976, 0.08967925406018201, 0.09037448422046246, 0.08757698935826379, 0.08995552757771232, 0.09264510144918249, 0.0912860999285174, 0.09117265890629274, 0.09141017188064239, 0.09161505049988368, 0.09023674126624709, 0.09392969106007455, 0.09123849084646739, 0.0935255363720303, 0.09250130874899146, 0.09247211614074073, 0.0944842032755935, 0.09362143060951879, 0.09238582112809797, 0.09590075348932546, 0.09331635021765236, 0.09277482293783514, 0.09018308267802137, 0.09039147134381875, 0.09250873526306953, 0.09224485918891229, 0.09406043434897846, 0.09100409352094256, 0.08988436963956466, 0.08592208040429068, 0.08892319543976217, 0.08862853375820277, 0.08740969709931015, 0.0852098043600754, 0.09058414142948971, 0.0905493267624015, 0.0923980237152055, 0.08872187496803527, 0.0883265663622211, 0.08900592596860477, 0.09202138692840842, 0.08983835056638273, 0.09106109340959619, 0.08895567605309686, 0.08877900308720402, 0.08883643269209936, 0.0905593637485416, 0.08874073673315142, 0.08913722984208193, 0.09032826332582032, 0.0934057037959186, 0.09244270671033104, 0.09215306277402494, 0.09294563848966884, 0.09393381089493451, 0.09594921151434972, 0.09591178318644614, 0.09627466816541967, 0.09413209103648704, 0.09437693854576806, 0.09776588206499888, 0.09843987748893819, 0.09681924708605379, 0.09770617530646719, 0.10006230276861534, 0.09872890186852469, 0.09888534645300845, 0.09846348124073996, 0.10104895152524862, 0.09996539653089775, 0.10191805003392836, 0.09994494977383882, 0.10045448432726306, 0.0979979094997369, 0.09823664748407467, 0.09834507896623218, 0.10031731861717225, 0.09712101438129402, 0.09682941679211982, 0.09731777531607357, 0.09637195402334922, 0.09670247397767172, 0.09398188206897887, 0.09670954618866018, 0.0949350071034009, 0.09626185450279244, 0.09948194137355389, 0.09927351305040438, 0.09852364315238936, 0.09817836385152744, 0.09479418366209466, 0.09595289874787465, 0.09312389506546301, 0.09282620055968918, 0.09533186378544517, 0.09248299360022272, 0.0906526545558826, 0.08948497091697298, 0.09473259843406097, 0.09371021081716281, 0.092040312996464, 0.09171963542821578, 0.09128642093708086, 0.09217037159366183, 0.09387015194144935, 0.09443504695407252, 0.09487336382536526, 0.09407243259720006, 0.09487560951414274, 0.0946175733400726, 0.09437652357091089, 0.09444436222165092, 0.09176143712951104, 0.09472002465524637, 0.0943802257169343, 0.09614496565364647, 0.09666493017542203, 0.09843110864741089, 0.09651339439657518, 0.09759238322462092, 0.0957551549447491, 0.09669072009691013, 0.09367472248445087, 0.09672399127826649, 0.09829798275610188, 0.09958027410414538, 0.09866837483248092, 0.09972663400713226, 0.09850611465688723, 0.099737934748892, 0.09632246078628784, 0.09490476615575835, 0.09786314996249504, 0.09813839676846782, 0.09569865984050645, 0.09744790123018122, 0.09633805119725426, 0.09395417636415293, 0.09315645122649432, 0.094134208700995, 0.09175891980679732, 0.0938970732492847, 0.09172037886440457, 0.09205028650725172, 0.09375261989596699, 0.0933059571983397, 0.09154814058481359, 0.09466650603416243, 0.09186390221846608, 0.09535757692448985, 0.09412899076535788, 0.09710659827810358, 0.09536562393355415, 0.09714618492768846, 0.0952285369160017, 0.09317815501218134, 0.0924802531229842, 0.0939775224322191, 0.09190439579060042, 0.09312522622023904, 0.09039058572220603, 0.09306729539661603, 0.09177393015877619, 0.09088402468269903, 0.09259143591258703, 0.092915544126893, 0.09057604460168238, 0.09443467026812292, 0.09240847477619753, 0.09139360816173302, 0.09041906818298558, 0.08662138904471528, 0.08827752197553569, 0.08938485817652056, 0.08675912771630831, 0.08899823622361716, 0.08577395908824792, 0.08322549800445492, 0.08341061068430405, 0.08392049805299436, 0.08463414446420782, 0.08399056379969275, 0.08230168575536781, 0.08442156466908042, 0.08394628538898385, 0.08523335497227633, 0.08196337329658313, 0.08474626503585311, 0.08815541738144654, 0.08867231911969117, 0.08583517273623419, 0.08562846917163827, 0.08679307675136314, 0.08791074076766273, 0.08764199941625062, 0.08736813765084056, 0.08637446221766223, 0.08579047134585123, 0.08647568498551873, 0.08812218381847577, 0.08447643469852886, 0.08568723049100514, 0.08698758494443783, 0.08610775309121249, 0.0865531249829016, 0.08766809827419744, 0.0886054849893595, 0.08969390688105866, 0.08789225919160226, 0.08434837877182083, 0.08279664056769995, 0.0857240891503961, 0.08209340023441183, 0.08553838568775285, 0.08498008076544646, 0.08225615566394354, 0.0832620233286612, 0.0858179828615186, 0.08259935921850775, 0.08168782431657123, 0.07978084544431475, 0.0801935606921883, 0.08014783877209719, 0.07974336727901653, 0.07938286430247822, 0.08039314356500736, 0.08108403594011765, 0.08042694566035284, 0.08040868289784896, 0.07825130058025181, 0.07846359461332915, 0.08037815940438404, 0.08194789655715363, 0.08207765595979616, 0.08011499397069753, 0.07911802200333831, 0.07975205108212638, 0.08410956003474732, 0.0811262573994878, 0.07867724182684087, 0.07766146910196697, 0.07969260466552887, 0.07916329728710816, 0.07779823248601422, 0.07855952005433318, 0.07834457185726922, 0.07742169349084185, 0.07849899475870224, 0.0792667964417322, 0.07892827808987339, 0.07965836974741829, 0.07798146734945477, 0.07949227667712222, 0.07884223286238963, 0.07776578791247188, 0.07834436600507352, 0.07952582591730856, 0.07675339898792398, 0.07623586841207981, 0.07513624959408076, 0.07682158221125558, 0.07521462820419274, 0.07723211982009444, 0.07571426951395734, 0.07699765765886782, 0.0754340460916951, 0.07600628876434243, 0.0777618257432608, 0.07658617347944827, 0.07915990487786465, 0.07783613165339759, 0.07741226341029066, 0.07786243707500246, 0.07711983156053699, 0.07732525667038406, 0.07651853869677443, 0.07672672022125784, 0.07452932672695817, 0.07965802380436744, 0.07918573788762562, 0.0790425455729784, 0.07774771630889604, 0.07980967358117341, 0.07938418693201789, 0.07913308722211676, 0.07803443797606338, 0.0821519066513317, 0.0797152055701786, 0.08060258838497411, 0.08062970990409071, 0.07764652024751631, 0.07714587922100208, 0.08197583222941102, 0.08188998222285818, 0.07940003518085388, 0.07970345715967404, 0.08063617754071824, 0.08061512819073086, 0.08131321143693333, 0.07953778832998652, 0.08125050393177571, 0.08328932113778496, 0.08228703771548541, 0.08376708161073672, 0.08149380578392915, 0.08194575881482827, 0.08367214133288683, 0.08580486082670459, 0.08389684960429288, 0.08579088651466364, 0.08528552117432905, 0.08530913051545416, 0.08776784710209382, 0.08555981209448812, 0.08203192124600855, 0.08340172612144216, 0.08255171507482771, 0.07872656048621249, 0.08079360790446041, 0.08254819158773294, 0.08254458394796606, 0.08019455172289729, 0.07910061195505025, 0.08085878466408937, 0.0828798038928508, 0.08168642461109635, 0.07860922398435174, 0.08116644111384726, 0.08468923155017125, 0.08295367093461198, 0.08363502078047294, 0.08504984750627584, 0.08379065472321434, 0.08151852817418496, 0.08099903460572642, 0.07946370211094295, 0.07899172216896097, 0.07797261997393434, 0.07775467380704844, 0.07654587109637791, 0.07746075415558591, 0.0782477342563901, 0.07590607816575835, 0.0767996314886665, 0.07422193009003977, 0.07302101419382918, 0.07444467154697106, 0.07440467290854605, 0.07190920906349088, 0.07187121030508381, 0.07337805918416183, 0.07303673682522531, 0.06874534153560723, 0.07216452050567637, 0.06912606676474167, 0.06859041901098191, 0.06938431789045306, 0.0698048616330914, 0.06635227609891, 0.0665244997692457, 0.06940704570790891, 0.06798427913330532, 0.06699534268874298, 0.06829451078706618, 0.0671415848874778, 0.06793570989929684, 0.06705979495443495, 0.06652032802144561, 0.06812606823252353, 0.06616316623230416, 0.06638830605246357, 0.06503565709803402, 0.06365015976502066, 0.06072731018553936, 0.05994696789731362, 0.06133699148284561, 0.06108507520201367, 0.06256255310417298, 0.06297509072869015, 0.06473689606711958, 0.06165467307280045, 0.06114757360109665, 0.06481161414868541, 0.06516724479433744, 0.06464623438664147, 0.0693867913908295, 0.06622116865446298, 0.06413249676956817, 0.06611838532887487, 0.0672639763004822, 0.06577155046315877, 0.06736683212931929, 0.06373159315721831, 0.06512059642509725, 0.06815143196522869, 0.0656034761399492, 0.06566430007376389, 0.06576978947222226, 0.06654404836544611, 0.06699787949582416, 0.07081611645583205, 0.0678802712625433, 0.06818769764503767, 0.0695799333734814, 0.06815811014720777, 0.07038183950382848, 0.07171206172551037, 0.07152555102688073, 0.06894258403062845, 0.06819429197744162, 0.07147752373040411, 0.07293254062579617, 0.07063908905656456, 0.070875414612664, 0.07273687421902376, 0.07294927268320843, 0.07626154773064812, 0.07668211123280447, 0.07590435119988997, 0.07836442260258523, 0.0783330195289522, 0.07847097544809802, 0.07991402691226497, 0.07758269477650258, 0.0795437599260622, 0.07693716071995543, 0.07722003703639128, 0.07200286911875572, 0.07465363101228238, 0.07369548721311826, 0.07335687345798168, 0.0730865328544005, 0.07483427266939771, 0.07383078291030659, 0.07475293813931083, 0.07548810582473217, 0.07608250550101234, 0.07918628626924212, 0.07766922246691561, 0.07471363928851293, 0.07671097395001183, 0.07906361689903872, 0.0758290800317575, 0.08118782041940367, 0.08002217460529644, 0.07848831555430184, 0.07663821453161292, 0.07728920224791498, 0.07622867673087831, 0.07483889181695992, 0.07603444133292593, 0.07658725064804343, 0.07463715890821351, 0.07261330162160909, 0.07083255725207777, 0.07144189824884412, 0.07014434615950446, 0.06963678973996805, 0.06945231328546514, 0.06779276464567825, 0.0701991756697731, 0.06603429266579097, 0.06436903255738513, 0.06564310518661204, 0.06604564752705093, 0.06730514530966411, 0.07098117488293791, 0.06617086852188596, 0.06510525841290783, 0.06648224299527618, 0.061156458425753166, 0.06328305920850465, 0.06149391145241892, 0.06291966997840148, 0.0616067728485077, 0.06217549093363712, 0.060693298790945295, 0.0600475343815652, 0.06381188865533678, 0.06121043801907866, 0.06038422505068837, 0.0637371295671817, 0.06082346859085283, 0.06359802882871674, 0.06259378501230753, 0.06218949137197874, 0.059712548590389845, 0.06345795360606422, 0.05829176357200704, 0.06138840457772479, 0.05912975202327625, 0.05963115784885558, 0.060530590831826075, 0.06060275137550564, 0.06082598507440916, 0.06138962873906259, 0.062475259141450024, 0.06051870188182334, 0.06195947479448273, 0.062155731370162094, 0.06234128847905632, 0.06174293814553645, 0.06140021866528931, 0.06462637448641316, 0.0625054454947872, 0.061191653363690056, 0.06519662806629349, 0.06313660388387062, 0.06188687426153906, 0.06103532304107444, 0.06235742769730442, 0.06160135578756277, 0.06440836926255623, 0.06465669502001556, 0.06422002172498352, 0.06435830714443065, 0.06582616167561099, 0.0665147363970657, 0.06491132863748832, 0.06488645925666606, 0.06376927749351921, 0.06487456187231178, 0.06842910611029714, 0.06940904395192135, 0.06610987395472594, 0.07004217527274958, 0.06698224548840541, 0.0675114915842606, 0.06734808447293791, 0.06725197886584967, 0.07039815337930745, 0.06620212196688337, 0.06657250102959689, 0.0661620546161149, 0.06704681733363936, 0.0653252170352985, 0.06475671563817972, 0.06432660376180276, 0.06495958188764764, 0.06297379762785253, 0.0633200527453784, 0.06605383021041933, 0.06631628348691217, 0.06597520046325084, 0.06486409061998974, 0.06522347251733751, 0.06687218181623283, 0.06333355309526423, 0.06296261586365726, 0.06522748332424722, 0.06247778156518858, 0.06194273123703558, 0.0643636492368051, 0.06603320411875452, 0.06469912517899096, 0.06328993037413982, 0.061909872669714844, 0.0599349194044137, 0.06212486131666646, 0.06095780146096114, 0.058812465946360165, 0.05954992570549872, 0.05899797388621338, 0.05783174397709797, 0.05849396408961292, 0.057498469052094915, 0.05147472925362022, 0.053127401278972655, 0.055669334388072866, 0.05312913813479132, 0.05411178843532879, 0.054507631816268366, 0.054827389290581306, 0.05295582234142803, 0.05229516071514683, 0.05368324876322399, 0.05164797015355526, 0.05292264639411528, 0.053700102674985074, 0.054133209655894216, 0.055973663472095245, 0.05366171203525192, 0.053447689505075106, 0.054246899251352766, 0.05082929948216896, 0.052340914816564575, 0.051363771815162024, 0.05001876517349387, 0.05203623078605858, 0.05266892374505118, 0.05202192218654923, 0.053003602489186154, 0.05410154076889204, 0.05459347166794494, 0.05339371024680243, 0.05628132750851096, 0.0549849450185576, 0.05472131976047881, 0.056926302294940695, 0.056901037246043173, 0.057913249296459794, 0.05811952139684872, 0.05803234482692878, 0.05677348941205016, 0.06076517725668118, 0.06165902282984674, 0.05908415137126244, 0.0620288069323547, 0.0599760282058705, 0.06096931718715282, 0.05932533931889758, 0.057953239469421165, 0.05591687198132872, 0.058167531856367104, 0.05723180463676115, 0.05759766081285833, 0.057435891702900935, 0.057360400203061386, 0.06077730821776758, 0.05883005969089265, 0.06107226826270717, 0.06379902836298612, 0.06109592862716924, 0.059914463182252686, 0.06100332124220918, 0.061009926818512056, 0.06066971896724884, 0.061833197878172756, 0.06452366144335822, 0.06234904657137675, 0.06424918987398162, 0.06555398162603682, 0.06365245360906244, 0.06609589577339642, 0.0670664574959839, 0.0632622805499012, 0.061240930384360646, 0.06438060855543905, 0.06345534003094032, 0.06362206544048588, 0.06857888018923015, 0.06610847733465244, 0.06701116496874587, 0.06545179516152387, 0.06563788946260361, 0.06461850733663398, 0.06666397617930282, 0.062051212152949266, 0.06148610489586387, 0.06532739540976948, 0.06139910054060131, 0.0628408785890629, 0.06301637967900735, 0.06051954034223617, 0.062097281986708726, 0.06325479669491214, 0.060449648506020984, 0.058338253516821474, 0.05778444893409973, 0.05884883800091113, 0.05822443826876002, 0.056445052940657665, 0.05628993952388451, 0.05566836039654903, 0.057670875163801684, 0.056950745931009336, 0.05509733613092337, 0.05502684607164634, 0.05352347220712398, 0.053939800961823554, 0.05108068004700775, 0.05202761220732238, 0.05179638754894988, 0.05298829096508974, 0.05338884536814294, 0.04920929635001666, 0.05253549179409018, 0.05257512126398812, 0.05091997408787424, 0.04881262823318983, 0.04820470741668131, 0.04762850635150809, 0.04340976073229546, 0.046524419759887164, 0.045633142772186344, 0.043212645411672065, 0.04505675495222721, 0.04592172276159424, 0.04490007302411049, 0.045479829428834266, 0.04506254014817374, 0.04345783575107559, 0.041754173784390634, 0.041499845928286705, 0.04152379346812478, 0.04350494058065401, 0.043745339629720895, 0.045076088592544104, 0.042460612692643125, 0.043415425522973936, 0.041917860745073664, 0.04021500679286322, 0.04212163301694515, 0.04233776075308752, 0.039405036306071006, 0.038219180916269004, 0.03837352921115678, 0.03853479484809103, 0.039214061833782995, 0.03832955870129269, 0.03882075916435198, 0.0407934573122899, 0.03867322557439167, 0.04005351816803052, 0.03771251111806531, 0.03758568600495986, 0.037068219329604864, 0.03810349021136211, 0.03913537836389303, 0.03579187429449704, 0.03821813397048238, 0.03410734932782213, 0.03779592458424843, 0.03637675813633809, 0.035934911738147716, 0.03565393791242898, 0.03596005644423526, 0.036054906865573895, 0.03848065170849582, 0.035109594273637364, 0.03751354171337686, 0.036821996361613214, 0.03483912844476848, 0.03587956094690504, 0.03565525838744932, 0.03450067661268715, 0.03399686155105668, 0.033423705736352886, 0.03452290980858966, 0.034088291499875224, 0.03336356811189766, 0.03407366515950309, 0.03331463606463225, 0.03231534587793143, 0.03283849324050201, 0.03760936076774425, 0.03516939197822552, 0.03490963053126895, 0.03568980039722531, 0.034846443027249444, 0.03708895472618058, 0.03960930106416961, 0.039552206315237655, 0.03595434625305846, 0.03505688887071695, 0.03721802012510274, 0.039547322622564766, 0.0385420087983079, 0.03942309314790121, 0.0360753778481264, 0.03643982194645361, 0.03840786505554819, 0.04019096817533861, 0.040187198560386585, 0.04328427576309929, 0.044146206735942814, 0.04326422565200643, 0.04216716239492171, 0.043602005753439275, 0.04292259502934619, 0.04563994103347081, 0.045567940784050284, 0.04695013990139445, 0.04728678742989885, 0.046135972515281835, 0.04619515093978337, 0.04722959625170741, 0.04708739938490988, 0.04417613677077532, 0.04556992884675008, 0.044881706404411664, 0.04632517916873867, 0.04947002807275301, 0.047671240610165366, 0.04689014429826452, 0.04843898004654653, 0.04696850230802666, 0.04531887422146561, 0.046832324554481976, 0.04544426305010127, 0.048797033996628186, 0.0438399293706801, 0.04744300231358124, 0.041101622126274884, 0.04042155576052884, 0.043238964061388524, 0.04251161440279245, 0.043226739882870575, 0.03997556454127474, 0.04279258675858285, 0.04058398139402263, 0.04159824185775585, 0.0400994935610425, 0.04052304580263856, 0.040344294652973615, 0.03863585108732545, 0.039333131551729066, 0.04095630003360774, 0.03897633504218124, 0.03686451250742079, 0.036187864300503095, 0.036533421552391386, 0.03811641167069654, 0.037918234321194115, 0.03888736524283413, 0.03756442735670131, 0.036420625616431286, 0.03483437162719403, 0.034029297902596595, 0.03446628689293581, 0.03206240132479797, 0.032547081614855616, 0.033653903277407554, 0.03319206992919556, 0.03376639690088827, 0.031669597376427466, 0.03270952118771136, 0.03333645963847294, 0.032788767836680124, 0.03145151017629299, 0.030013107379113113, 0.030434816759883132, 0.03054931256466761, 0.030938625894483717, 0.030683614185521284, 0.02989580610493501, 0.02984665264673776, 0.027021352360294782, 0.0277784227106538, 0.02776451505100259, 0.02936504630617822, 0.028108181984796376, 0.028193193778583422, 0.028470035551126587, 0.029195915786115842, 0.029262728055850805, 0.030325161278175517, 0.032372162223034885, 0.02825217346748231, 0.031100077296311594, 0.02905120475632958, 0.03149499862261467, 0.029476112891139147, 0.02986550766447287, 0.028717593033010393, 0.034105140606648154, 0.030512612593150936, 0.03315087089956969, 0.03314390183577248, 0.03367121277686079, 0.03318399078483796, 0.03368939553062303, 0.034794722737936885, 0.034228402858840844, 0.03601150655140205, 0.03417414619740314, 0.034194017238801645, 0.032805993304561035, 0.03374977423333992, 0.033036108862601575, 0.03251030379623888, 0.03511361619890308, 0.030156896802674176, 0.031543382514611744, 0.03025695365170214, 0.0350836757258082, 0.03304899875737297, 0.029938282018695195, 0.029280205839785627, 0.027443655712392743, 0.02832261822795006, 0.03025565539573422, 0.03280552444171333, 0.03475443184285364, 0.03512525256154914, 0.03655841439504625, 0.03470345045726745, 0.03617492627788554, 0.03915805292015544, 0.03726047398917018, 0.03638596413981156, 0.03391846019831642, 0.033714322064768674, 0.033821205817363593, 0.03587726216025068, 0.03460555231794918, 0.03578189114116525, 0.03717127638713575, 0.03580547373782246, 0.03471416463740031, 0.03636747712473146, 0.03492764895426269, 0.03441949627812321, 0.03490520297800061, 0.033334209023022573, 0.035000466131589365, 0.03443105142765342, 0.0354713196413481, 0.030994013564245623, 0.03275765274124345, 0.03257835351820563, 0.03010435786657939, 0.02940983562635183, 0.02962849840276052, 0.02937551199961791, 0.02968674779601081, 0.030158597671903903, 0.030139867757411874, 0.025555500663700426, 0.027203570127408493, 0.026795685421753177, 0.0296130284273072, 0.027447210575826067, 0.026563687406096458, 0.02540228925181668, 0.02262517007916918, 0.024048553331509532, 0.020969109494435936, 0.020091095413626168, 0.019897471345896985, 0.020538661496449066, 0.021290015457627865, 0.0235082595834624, 0.024204692249954193, 0.02303461781085472, 0.02422382447012631, 0.025060346664252654, 0.025566189505990367, 0.02715764378360355, 0.02779965052523892, 0.028243487043586653, 0.02819029037047476, 0.02825976647660609, 0.027873403399078848, 0.029866996732375983, 0.027695587575355302, 0.029113178574722745, 0.02821325255839867, 0.03271920026623959, 0.03222504118492384, 0.03470671224735507, 0.03578262292228811, 0.03649233287251125, 0.03483931489856363, 0.034616189346354645, 0.034818587340070255, 0.03529461654088935, 0.03715127017867391, 0.035827460539064035, 0.037764933836948206, 0.039138310391053435, 0.03622910723654401, 0.036304379083815425, 0.03759655254548565, 0.037826070517425626, 0.03825158150322748, 0.03919616604232792, 0.03760624372506469, 0.038210425739332, 0.037239918975144636, 0.038187071471107156, 0.03729836806212642, 0.03697715451067772, 0.036913029163112225, 0.03687035767142354, 0.03860584438162586, 0.042056004910890475, 0.03945821827207053, 0.03906658035387996, 0.03812035948372755, 0.03909746375909572, 0.03844972294850929, 0.0389571715589687, 0.035826595067958794, 0.037506403789018795, 0.04013115118686131, 0.03861821691024669, 0.03871268661912699, 0.03739381628643664, 0.036634479079153716, 0.04015936908502605, 0.039343957389008366, 0.03879140668453463, 0.038069376639406974, 0.04051744372425933, 0.038482840841640956, 0.03817283308538589, 0.03908934955090683, 0.036189443420407176, 0.03919388063174397, 0.03690212408665681, 0.034487726904788595, 0.037403232888332964, 0.03554350202813958, 0.033121354211892336, 0.034313065274758886, 0.03385731825816971, 0.03595508291638585, 0.03388860258088289, 0.03304038472846399, 0.03223346517856814, 0.03140541411528985, 0.031873448737470715, 0.030289616569279317, 0.031897617996723415, 0.030417330746023853, 0.028619493771192793, 0.02682917436583781, 0.02580124833739282, 0.02711964115410275, 0.0236758894427921, 0.023083554707253037, 0.0237838443036971, 0.023816184602378342, 0.025522291638871833, 0.027055898492693835, 0.026497221810475403, 0.02525446322604183, 0.026088454417516796, 0.022926205173553777, 0.022938391891066823, 0.024940729046720414, 0.026679755009324034, 0.025125853023170032, 0.02668735875908108, 0.022839527456455753, 0.022981638668265053, 0.02306396805306639, 0.020824347519999713, 0.02534973980066171, 0.023473289065344318, 0.023107605627724216, 0.02291254247533918, 0.025943143697772397, 0.025233653405005472, 0.025999697041234185, 0.026840215191186217, 0.02648561681477599, 0.026240638650173457, 0.02429485611299089, 0.023784506111777248, 0.02520272875261288, 0.025789958595025916, 0.024538901670883708, 0.02651131760913309, 0.025620661472792943, 0.026331309368801795, 0.024912042462815656, 0.02419537026757513, 0.02467026047838916, 0.02336665987606427, 0.024989686828249588, 0.02472234691759126, 0.022172748264308106, 0.0239254843142528, 0.021220389091777224, 0.0253096847274499, 0.025033630426998448, 0.02244178417598023, 0.02499575405867053, 0.02685282239645472, 0.025061647677462426, 0.025755401884239366, 0.024860460620668903, 0.02469211671807587, 0.02547123140362339, 0.024148083324828314, 0.022296433058432336, 0.023851319005463625, 0.024303019039288755, 0.024900116776992106, 0.02369036726526797, 0.02371644831501416, 0.024764523705129125, 0.026534230909004752, 0.024424926404194358, 0.024624431832864675, 0.02407086887709559, 0.0236129772726075, 0.024946942327950906, 0.021621230110626465, 0.023608079355057307, 0.022939299771782766, 0.023184760552377615, 0.025183921059037995, 0.025407277004958727, 0.026981790923365723, 0.028375404388319092, 0.028077247296398867, 0.026978372649246296, 0.025792613340902642, 0.025694021014412642, 0.025672099072437067, 0.027651308654469832, 0.024722832678382333, 0.026543101998423264, 0.029014972911381134, 0.02900106576026383, 0.029101181767861157, 0.03341646023046751, 0.030947633785882684, 0.03313156527206552, 0.035961615527246873, 0.0352576783089968, 0.03489087569730464, 0.03769428152771817, 0.03409309824878994, 0.034832331389796356, 0.03617018593298988, 0.03435794633440363, 0.036435453079172175, 0.03605110538400898, 0.03488400505378717, 0.038118989804204834, 0.03687114430011076, 0.035359050268264344, 0.0361705213432454, 0.035694793445497634, 0.03404206945804472, 0.032563492337019856, 0.03547881137007513, 0.03398105835543295, 0.03219886283160134, 0.03119197398542491, 0.02947623569902585, 0.03279265022764039, 0.03350213457383905, 0.03341640632438756, 0.030980163713026723, 0.030892057544530806, 0.03111270159583552, 0.0297664327673555, 0.03020148271687988, 0.033080114851043056, 0.029837917683621224, 0.029369736223233106, 0.03138672249413645, 0.029169370305080804, 0.028501111855057583, 0.03215554323102313, 0.031548070695841174, 0.03146668995040047, 0.029008667014943368, 0.029765433730624017, 0.030340469018158914, 0.028544600683261527, 0.028235138135465767, 0.030423552284196603, 0.02706973166191746, 0.02867242309913154, 0.029668216964234908, 0.029861736936365898, 0.028025240078115517, 0.02819474031176125, 0.02832303617269838, 0.02551218645598419, 0.024331977744022126, 0.02214094109933479, 0.024606265747011108, 0.02645717565382931, 0.025583425389055763, 0.02435423039554763, 0.025219305765264467, 0.023332386342490467, 0.023675814156230383, 0.02439280601632202, 0.0254797097866298, 0.023501183256042148, 0.02484085073344439, 0.02363137264817347, 0.02475622659654186, 0.022088766684271992, 0.02389334334314877, 0.0212057941322903, 0.020120898088195626, 0.021416623632426034, 0.01899371187789327, 0.02263599909564572, 0.020458544368678992, 0.019951683785421857, 0.021749743448792713, 0.01858985044602426, 0.021332362043513093, 0.020317249943424848, 0.023944416804643917, 0.021096091035159647, 0.02039115759848959, 0.021548570889200955, 0.01846564807656226, 0.018615721447834056, 0.017451770059046648, 0.0157777803248017, 0.016992017497603908, 0.01670595723352419, 0.014583761205047582, 0.018001329359239465, 0.014245848142373414, 0.01562830256988474, 0.013465485756736872, 0.012295178985623365, 0.013515498605355116, 0.013083708216043384, 0.013936374751090325, 0.01530934105795893, 0.013027898005184628, 0.013389207691756343, 0.015580836890846175, 0.014904011188841748, 0.016253603683340792, 0.015700500864513765, 0.014639776492441301, 0.018432297109965502, 0.018262612575581927, 0.018275453528969175, 0.021044869967750197, 0.022310903655543238, 0.01926886296872441, 0.023429074732051303, 0.020909949034527066, 0.01972483052022261, 0.02353083900472143, 0.022900392789136043, 0.021540485203563067, 0.0217695326042742, 0.01934134380180066, 0.022935427285567113, 0.02365532154596398, 0.026347110160238166, 0.02502896741822109, 0.022687271288898414, 0.01932299490907207, 0.0210779434414948, 0.020997089117377143, 0.022408145971565294, 0.022085641749576036, 0.021693979200110885, 0.021319106378072522, 0.022139997633422195, 0.02029640041260775, 0.022886938167861047, 0.022317828546830634, 0.02434046397228628, 0.02281155078420262, 0.023001008527569797, 0.025093960670939993, 0.02304267238012283, 0.024762656266486126, 0.025041798490285462, 0.02609168542892375, 0.027117609731693176, 0.023307915600804162, 0.021724298929014188, 0.023476545366222887, 0.0228426516968858, 0.02346943475019678, 0.024103584442359795, 0.024458582093082798, 0.024746542893305617, 0.02547693092124253, 0.027699191917286724, 0.028525896038677282, 0.026800874661720063, 0.028716211798259894, 0.028973831171758602, 0.029143113680983393, 0.02756999452967557, 0.028699028274485144, 0.026331238587488565, 0.026826422877720562, 0.026460815311189104, 0.024813675327808, 0.022745031841364945, 0.024540956016965616, 0.02569237894775245, 0.023707796251635545, 0.024981263510472095, 0.02255488437044048, 0.020047048160214638, 0.024330436279430892, 0.022118416323766123, 0.021836183210923732, 0.021605514556446426, 0.02069821985667089, 0.018574713824088075, 0.017553219238421593, 0.017403884386469212, 0.016168314356677448, 0.01508048820267878, 0.017677775710819434, 0.01916268568843327, 0.018193651862185373, 0.01957417044592525, 0.020602426646837434, 0.021448598734736656, 0.019634662881443592, 0.01969783217727627, 0.018004475750673987, 0.02090419574791216, 0.019073176872552403, 0.018844957716355828, 0.01913024602086711, 0.01743389030162141, 0.020878424332340863, 0.01875877042596506, 0.02135531239779495, 0.019473342369266972, 0.019809846604020825, 0.019608083612430726, 0.022244298687844756, 0.01875329299598486, 0.019363871866675274, 0.017191172672282963, 0.019661147484333584, 0.019585929742256227, 0.018892475063530107, 0.020495346600782362, 0.018534086406273992, 0.019750885971738102, 0.01973047845807394, 0.021939627059046594, 0.019610783680970512, 0.021533397672736408, 0.01729310617711584, 0.019074715007577583, 0.019486691576857947, 0.016461789038043476, 0.01779832185594678, 0.01916114682892433, 0.021290207323168824, 0.019568008887014623, 0.02104821382266223, 0.021035001473121012, 0.019274199269270646, 0.017871493540473966, 0.018307706142882765, 0.017690507608878983, 0.02015904519998922, 0.018231206994757682, 0.017522632265929722, 0.016376294776676244, 0.01432208660313786, 0.017599020047968515, 0.017800033876303845, 0.0166303922047539, 0.018357350978450003, 0.016895970162116122, 0.018789583674012938, 0.017958154356366655, 0.018562822297767272, 0.018875198019685863, 0.02186965477581187, 0.02029346674520417, 0.021192319071856664, 0.025798759688793697, 0.022458070423230395, 0.021103662642209954, 0.02283858662740573, 0.020329371476038863, 0.0209706417264486, 0.022446096933816172, 0.02165839987670236, 0.018650830787597984, 0.020544122380106274, 0.018539441230284084, 0.017100816470386762, 0.01654905586701943, 0.017048318332198276, 0.017733396620148712, 0.016011825192098456, 0.01795611632449207, 0.017186962944938076, 0.01661690191747848, 0.020131345131460244, 0.017417588588789876, 0.02121129240452865, 0.01767666715896824, 0.01818978587297292, 0.019255763352700225, 0.018803610977035548, 0.019362260034038185, 0.02065588860678133, 0.019842556451516433, 0.017937611153651556, 0.01908540787005191, 0.016672710765897256, 0.017646047723198322, 0.01563317772484599, 0.0159308654674897, 0.01269101287191578, 0.014733011076101778, 0.014977542001884291, 0.013351713622227581, 0.01218898059527422, 0.012261018084887275, 0.011378199019759875, 0.013710683944173954, 0.013332073306850708, 0.013259996209059433, 0.012505416061571165, 0.014054362427050488, 0.010973441120385298, 0.012272702257680167, 0.01025697925613772, 0.008070294232123422, 0.010313830889539967, 0.0066404685675841, 0.009765346630334074, 0.006360805529781109, 0.007004967054980888, 0.005585570854213581, 0.010064712774965604, 0.009284237858032325, 0.008493311885549769, 0.008056334380356358, 0.004553904773796065, 0.0028438000661422627, 0.0018143201343473936, 0.003643354066753948, 0.0010344304157930732, 0.0005535268370253252, -0.0009965536148422226, 0.00036554599055336025, 0.0011684908531326308, 0.0026677693244400867, 0.001692423217487026, 0.0023883055327127206, 0.0013542172875503212, 0.0018508781222770616, 0.00037148221084417954, 0.002435228717473469, 0.0009842533420330426, 0.004208251702123471, -0.000230129564850697, 0.0004566768904918026, 0.00229349415586769, 0.004450452591081475, 0.004862955963632276, 0.005983334412443569, 0.004928642129078292, 0.00659987818632261, 0.005316212903280537, 0.007120357939224161, 0.005124647305400801, 0.003202771746926319, 0.004813238657418192, 0.002580245648947907, 0.0034888354435143485, 0.0053117906284601306, 0.00237881457353157, 0.005171520544478978, 0.0066064570881242506, 0.004095743046568622, 0.004080232451634391, 0.005298488825459486, 0.0028983736670804756, 0.003386861501636971, 0.0015531298991104143, 0.004101291979944805, 0.002967856971975239, 0.0024913642632943787, 0.0037709563464228294, 0.003448356484970245, 0.007323861958399422, 0.007839460475910647, 0.0039395987483254345, 0.004344830925746526, 0.003048987840305884, 0.006702151643464943, 0.0049778013311862655, 0.00402407530657326, 0.00496892422983448, 0.005063480651934384, 0.005311540779336322, 0.005534993391004969, 0.00627887080668665, 0.005932976125103364, 0.004103450466363427, 0.0016621487161396194, 0.004524781102814219, 0.0016520818621914703, -0.0015242451776941502, -0.0006363621382177825, -0.0028863300513508974, -0.0017101195461993136, -0.0002576528222378063, 0.0010249489914099645, -0.001640194426261666, 0.001433740885804473, 0.0025094305971487237, 0.0017329118739768557, 0.002684532846709864, 0.0017935794985917842, 0.0008195082457865766, 0.0006658058834877976, 0.0028746959505667616, 0.0016318477165850496, 0.0010896591543988058, 0.00229626818101538, 0.0014126623507936863, 0.003106694798036754, 0.0062716346406333605, 0.0015176424308074629, 0.002805012549883312, 0.004021190728003668, 0.0036691194088026586, 0.004875685322896569, 0.004827271174463551, 0.0015008610302228382, 0.002932640148228169, 6.206368317299556e-05, 0.0025696672890189983, 0.002178218649354573, 0.0035763773120591103, 0.0028780005527185844, 0.006016415778000117, 0.0033690520195966767, 0.00565533558329632, 0.005625031792084063, 0.004262009987941895, 0.0033623589717162437, 0.004294272114494755, 0.004056388807804002, 0.004215917493816946, 0.004282016058378419, 0.005966530791838435, 0.004755846408415877, 0.004242403278708406, 0.0036025125737933223, 0.005500948378798043, 0.003157547797173439, 0.0043441543164872325, 0.0034847743376544052, 0.003728390923099329, 0.0030158506490421855, 0.005088811752407618, 0.005880942456680178, 0.006636828514197645, 0.006333500317582992, 0.0057913912053681755, 0.007909087568617244, 0.005298026720913458, 0.004818997585132999, 0.006625906129588563, 0.0043068446803711646, 0.003776100218426186, 0.00673931430971776, 0.0022696013612678884, 0.0032748857478892, 0.003234943476039303, 0.0032563452368257065, 0.001610473236201848, 0.001489277821588182, 5.565529162103838e-05, 0.0006095775803255191, 0.001782637948076052, 0.004181495968502821, 0.004329408660870709, 0.0031489869410187667, 0.004067484168446652, 0.0011173977638097017, 0.0015948084837887812, 0.002167162384427765, 0.0002683529782357655, 0.0024047319197625637, 0.003345599069432862, 0.0016383825455322048, 0.0009536767820625897, 0.0030368028587532524, 0.002096585656138128, 0.004208545972539398, 0.002526039624338149, 0.0032474048012275823, 0.004603991623072582, 0.003011604473757305, 0.0019578422141203933, 0.005290889543411732, 0.0026164561008740826, 0.002944243325281153, 0.006629752616219138, 0.0043429704049348095, 0.006891710523295367, 0.008460082338039946, 0.0070337786257046574, 0.008548157819865409, 0.006034582170456844, 0.009305809471808223, 0.009866580384127646, 0.00869835096496041, 0.00866413818896561, 0.01369491254715501, 0.011266798943306082, 0.009690268343352116, 0.0102617277414048, 0.008551062196118783, 0.010318664442793073, 0.01290461618298532, 0.010840867293756391, 0.009300698477717818, 0.00822575899972982, 0.0064854835622266925, 0.006988234188512315, 0.008358558563055958, 0.009712110862536273, 0.009037304746243395, 0.010585204989454451, 0.010998292153112807, 0.009356438323752655, 0.009263348379984236, 0.010414234757186867, 0.009744512586308589, 0.009564677793292162, 0.011723681647414632, 0.01208466426153222,
[truncated: 6,525,417 more chars]
