# Supplementary material for: Dominating lengthscales of zebrafish collective behaviour
Source: PLoS Comput Biol. 2022 Jan 13;18(1):e1009394. doi: 10.1371/journal.pcbi.1009394 (PMC8797201; doi:10.1371/journal.pcbi.1009394)
Supplement: S1 Code — The code was written in Python language, and organised as a jupyter notebook. (IPYNB) [file pcbi.1009394.s003.ipynb]

# %% [markdown]
# Dominating Lengthscales of Zebrafish Collective Behaviour

by Yushi Yang

## Introduction

This notebook shares the data (`S1_Dataset.json`) & pedagogical code snippets for manuscript "Dominating Lengthscales of Zebrafish Collective Behaviour" by YY, FT, EK, CLH, JR and CPR.

The code is written in Python, and used several open-source libraries. To execute this notebook, please have a working Python 3 (>=3.6) and with these packages. (The versions that I used were listed in the bracket.)

- matplotlib (3.5.0)
- numpy (1.20.2)
- scipy (1.5.2)
- scikit-learn (0.24.1)
- lmfit (1.0.1)

You can install these packages via the `pip` management tool, with the following command.

```sh
python3 -m pip install matplotlib numpy scipy scikit-learn lmfit --user
```

## Libraries

# %% [code]
import json
import numpy as np

# python libraries for plotting
import matplotlib.pyplot as plt
from matplotlib import cm
import matplotlib as mpl
from scipy import ndimage
from matplotlib.collections import LineCollection
import matplotlib.patheffects as pe
import matplotlib.patches as mpatches
from matplotlib.gridspec import GridSpec
from matplotlib.ticker import FormatStrFormatter, MultipleLocator
mpl.rcParams['text.usetex'] = False
mpl.rcParams['font.family'] = 'sans-serif'
mpl.rcParams['font.size'] = 11
mpl.rcParams['axes.labelsize'] = 11
mpl.rcParams['lines.linewidth'] = 0.8
mpl.rcParams['patch.linewidth'] = 0.8
mpl.rcParams['axes.linewidth'] = 0.5
mpl.rcParams['xtick.major.size'] = 3
mpl.rcParams['xtick.minor.size'] = 3
mpl.rcParams['ytick.major.size'] = 3
mpl.rcParams['ytick.minor.size'] = 3
mpl.rcParams['axes.labelpad'] = 2
mpl.rcParams['ytick.labelsize'] = 9
mpl.rcParams['xtick.labelsize'] = 9
mpl.rcParams['xtick.direction'] = 'in'
mpl.rcParams['ytick.direction'] = 'in'

# libraries for fitting
from sklearn.linear_model import LinearRegression
from sklearn.metrics import r2_score
from scipy.optimize import curve_fit
from lmfit.models import LognormalModel

# %% [markdown]
## Load data & General setup


The datasets for generating *all* figures in the manuscript were saved in file `dataset.json` file.

The file as the following structure.

```json
{
    "behavioural quantities":{
        "Y1": {
            'effective attraction': [...],
            'nearest neighbour distance (mean) (mm)': [...],
            'orientational relaxation time (s)': [...],
            'speed (mean) (mm / s)': [...],
            'polarisation (mean)': [...]
        },
        "Y2": {...}, "Y3": {...}, "Y4": {...},
        "O1": {...}, "O2": {...}, "O3": {...}, "O4": {...}
    },
    "auto correlation functions": {
        "Y1": {
            "nearest neighbour distance (mm)": [...],
            "speed (mm / s)": [...],
            "polarisation": [...]
        },
        "Y2": {...}, "Y3": {...}, "Y4": {...},
        "O1": {...}, "O2": {...}, "O3": {...}, "O4": {...}
    },
    "velocity flctn correlation functions": {
        "low kappa" : {
            "Y1": [...], "Y2": [...], "Y3": [...], "Y4": [...],
            "O1": [...], "O2": [...], "O3": [...], "O4": [...]
        },
        "high kappa" : {
            "Y1": [...], "Y2": [...], "Y3": [...], "Y4": [...],
            "O1": [...], "O2": [...], "O3": [...], "O4": [...]
        },
    },
    "orientational auto correlation function": {
        "Y1": [[...], [...]], "Y2": [[...], [...]],
        "Y3": [[...], [...]], "Y4": [[...], [...]],
        "O1": [[...], [...]], "O2": [[...], [...]],
        "O3": [[...], [...]], "O4": [[...], [...]],
    },
    "radial distribution function": {
        "Y1": [[...], [...]], "Y2": [[...], [...]],
        "Y3": [[...], [...]], "Y4": [[...], [...]],
        "O1": [[...], [...]], "O2": [[...], [...]],
        "O3": [[...], [...]], "O4": [[...], [...]],
    },
    "simulation": {
        "persistence length": [...],
        "nearest neighbour distance": [...],
        "polarisation (mean)": [...],
        "polarisation (std)": [...],
        "cv (high kappa)": [[...], [...]],
        "cv (low kappa)": [[...], [...]],
    }
}
```

# %% [code]
with open("S1_Dataset.json", "r") as f:
    dataset = json.load(f)
    
markers = {
    'Y1': 'o', 'Y2': 'h', 'Y3': 'p', 'Y4': 'D',
    'O1': '>', 'O2': 'v', 'O3': '<', 'O4': '^',
}
cmaps = {
    'Y1': cm.Greens, 'Y2': cm.GnBu, 'Y3': cm.Blues, 'Y4': cm.BuPu,
    'O1': cm.Oranges, 'O2': cm.YlOrRd, 'O3': cm.OrRd, 'O4': cm.Reds,
}
zorders = {
    'Y1': 5, 'Y3': 4, 'Y2': 3, 'Y4': 2,
    'O1': 9, 'O2': 8, 'O3': 7, 'O4': 6,
}
sizes = {
    'Y1': 40, 'Y3': 50, 'Y2': 50, 'Y4': 35,
    'O1': 50, 'O2': 50, 'O3': 50, 'O4': 50,
}
labels = markers.keys()

# %% [markdown]
# Plot the Time Series

The behavioural quantities are

```
'effective attraction'
'nearest neighbour distance (mean) (mm)'
'orientational relaxation time (s)'
'speed (mean) (mm / s)'
'polarisation (mean)'
```

All features have their respective standard deviations (`std`) or standard error (`err`) values:

```
'effective attraction (err)'
'nearest neighbour distance (err) (mm)'
'orientational relaxation time (err) (s)'
'speed (err) (mm / s)'
'polarisation (err)'
```

The standarnd deviation were taken from the distribution in the average window. The standard error values, typically for `effective attraction` and `orientational relaxation time`, are calculated with bootstrap method. For the `nearest neighbour distance`, `speed`, and `polarisation`, their standard error values were calculed as the the standard deviation of the distribution divided by the square root of the average window. 

The following code can be used to inspect the evolution of different behavioural quantities.

# %% [code]
feature = 'polarisation (mean)'
error = 'polarisation (err)'

plt.figure(figsize=(6, 3))

for group in dataset["behavioural quantities"]:
    data = dataset["behavioural quantities"][group]
    plt.errorbar(
        x=data['time (s)'], y=data[feature], yerr=data[error],
        label=group, color=cmaps[group](0.5),
        marker=markers[group], ms=sizes[group]/10,
        mec='k', mew=0.5
    )
    
plt.ylabel(feature.title())
plt.xlabel("Time / s")
plt.legend(ncol=4)
plt.tight_layout()
plt.show()

# %% [markdown]
# Plot the Changing States

The following code generate Figure 2 in the manuscript.

# %% [code]
def get_log_mask(indices, zoom=1000):
    """
    generate a mask plot where points were dropped
        in a log fashion, to accelerate the render speed of the figure
    """
    tmp = np.arange(2, 3 + len(indices))
    tmp = (1 / np.log(tmp) * zoom).astype(int)
    mask = np.ones(len(indices))
    mask[(tmp[1:] - tmp[:-1]) == 0] = 0
    mask[-1] = 1
    mask[0] = 1
    return mask.astype(bool)

def fit_rdf(gr, bc, want_model=False):
    model = LognormalModel()
    pars = model.make_params(center=1, amplitude=500, sigma=0.4)
    fit_x = bc
    fit_y = gr
    out = model.fit(fit_y, pars, x=fit_x)
    mu = out.params['center']
    
    sig = out.params['sigma']
    center = np.exp(mu - sig)
    attr = -np.log(out.params['height'])
    if want_model:
        return center, attr, out
    else:
        return center, attr

def fit_acf_exp(data, method='exp', want_par=False):
    """
    Use function :math:`y = exp(-x / a) \cdot b` to fit the acf data
    The fitting result a is a proxy to relaxation time

    Args:
        data (:obj:`numpy.ndarray`): the data to be fit, it can be either
            (tau, acf) or just acf, with the  shape of (2, n) or (n,)
        method (str): different methods to extract a relaxation time.
            - exp: expoential decay;
            - se: stretched exponential;
            - le: linear fit of the log data;
            - none: take the x value when y approaches 1/e;
        want_par (bool): if true, extra fitting parameter will be returned
            to construct the fitting function

    Return:
        float: fitting parameter a, relaxation time

    Example:
        >>> tau = np.arange(100)
        >>> acf = np.exp(-tau / 10)
        >>> data = np.array((tau, acf))
        >>> np.isclose(fit_acf_exp(acf), 10)
        True
        >>> np.isclose(fit_acf_exp(data), 10)
        True
    """
    if data.ndim == 2:
        lag_time, acf = data
    elif data.ndim == 1:
        acf = data
        lag_time = np.arange(len(acf))
    try:
        if method == 'exp':
            sigma = np.abs(1 / acf[1:])
            sigma[acf[1:] < 0] = np.inf
            popt, pcov = curve_fit(
                lambda x, a, b: np.exp(-x / a) * b,
                xdata = lag_time[1:],
                ydata = acf[1:],
                sigma = sigma
            )
        elif method == 'se':
            y = np.log(acf[acf > 0])[1:]
            x = lag_time[acf > 0][1:]
            sigma = 1 / acf[acf > 0][1:]
            popt, pcov = curve_fit(
                lambda x, a, b: - (x / a) ** b,
                xdata = x,
                ydata = y,
                sigma = sigma
            )
        elif method == 'le':  # line in exp
            y = np.log(acf[acf > 0])[1:]
            x = lag_time[acf > 0][1:]
            sigma = x / acf[acf > 0][1:]
            popt, pcov = curve_fit(
                lambda x, a, b: - (x / a) + b,
                xdata = x,
                ydata = y,
                sigma = sigma
        )
        elif method == 'none':
            ie = 1 / np.e
            succeed = False
            for i, (a0, a1) in enumerate(zip(acf[:-1], acf[1:])):
                if (a0 >= ie) and (a1 < ie):
                    a = (a1 - a0)
                    b = a0 - a * i
                    relaxation_time = (ie - b) / a
                    succeed = True
                    break
            popt = [relaxation_time]
        else:
            raise RuntimeError

    except RuntimeError:
        print("ACF Fitting Failed")
        return np.nan
    if want_par:
        return popt
    else:
        return popt[0]
    
fitting_ranges = {
    'Y1': slice(0, 20),
    'Y2': slice(0, 20),
    'Y3': slice(0, 20),
    'Y4': slice(0, 20),
    'O1': slice(0, 20),
    'O2': slice(0, 20),
    'O3': slice(0, 20),
    'O4': slice(2, 40)
}

def time_series_plot(dataset, group, savename='', jump=3, show=False):
    """
    plot the time series for one group
    """
    cmap = cmaps[group]
    fig = plt.figure(figsize=(7.2, 5))
    gs = GridSpec(2, 20, figure=fig, height_ratios=(1, 1.5), hspace=0.3, wspace=8)
    ax0 = fig.add_subplot(gs[0, 1:6])
    ax2 = fig.add_subplot(gs[0, 7:13])
    ax1 = fig.add_subplot(gs[0, 14:])
    host = fig.add_subplot(gs[1, :13])
    fig.subplots_adjust(right=0.96, left=0.05, top=0.95, bottom=0.08)

    if True:  # global ACF
        pol_acf = np.array(dataset['auto correlation functions'][group]['polarisation'])
        spd_acf = np.array(dataset['auto correlation functions'][group]['speed (mm / s)'])
        nnd_acf = np.array(dataset['auto correlation functions'][group]['nearest neighbour distance (mm)'])
        time = np.arange(len(pol_acf)) / 15  # fps == 15
        indices = np.arange(len(pol_acf))
        mask = get_log_mask(indices)
        ax0.plot(time[mask], pol_acf[mask], label=r'$\Phi$', color='darkred', ls='-')
        ax0.plot(time[mask], spd_acf[mask], label=r'$\upsilon_0$', color='darkmagenta', ls='--')
        ax0.plot(time[mask], nnd_acf[mask], label=r'$l_{nn}$', color='darkgreen', ls='-.')
        ax0.set_ylabel("ACF")
        ax0.set_xscale('log')
        ax0.set_xlabel("Time (s)", labelpad=2)
        ax0.text(10, 0.8, 'Average\nWindow')
        ax0.plot((1800/15, 1800/15), (0.1, 0.7), color='k', lw=1.2)
        ax0.text(0.5, 1.0, '$\\langle \\tau \\rangle$', color='teal')
        tau_mean = np.mean(dataset['behavioural quantities'][group]['orientational relaxation time (s)'])
        ax0.plot(
            (tau_mean, tau_mean),
            (0.4, 0.85), color='teal', lw=1.2
        )
        ax0.set_xlim(time[1], time.max())
        ax0.legend(
            handlelength=1.2, handletextpad=0.2,
            ncol=3, loc='lower center', columnspacing=0.5,
            frameon=False, borderaxespad=-0.2,
        )
        ax0.set_ylim(-0.3, 1.2)
        ax0.plot((0, time.max()), (0, 0), color='k')
        ax0.text(1e-3, 1.25, "(a)", fontsize=12)

    if True:  # g(r)
        for i, (bc, gr) in enumerate(dataset['radial distribution function'][group][::jump]):
            r, w, model = fit_rdf(
                gr[fitting_ranges[group]],
                bc=bc[fitting_ranges[group]],
                want_model=True
            )
            color = cmap(i / len(dataset['behavioural quantities'][group]['time (s)']) * jump)
            ax1.plot(
                bc, gr, color=color,
                zorder=0
            )
            ax1.scatter(
                x=bc[fitting_ranges[group]],
                y=gr[fitting_ranges[group]],
                color=color, ec='k', zorder=2, s=20
            )
            x_fit = np.linspace(4, np.max(bc[fitting_ranges[group]]) * 1.1, 100)
            y_fit = model.eval(x=x_fit)
            ax1.plot(x_fit, y_fit, color='k', ls='-')
            
            ax1.scatter(r, np.exp(-w), color=color, marker='D', s=30, zorder=10, ec='k')

        # colorbar
        cb_order = plt.colorbar(
            cm.ScalarMappable(norm=mpl.colors.Normalize(
                0, np.max(dataset['behavioural quantities'][group]['time (s)'])/60
            ), cmap=cmap), pad=0.02, ax=ax1
        )
        cb_order.set_label(r"Time (h)")
        cb_order.ax.tick_params(axis="x")
        cb_order.set_ticks([])
        cb_order.ax.tick_params(axis="y")

        ax1.plot([], [], color='k', label='Fit')
        ax1.plot([], [], color=cmap(0.3), mec='k', label='Data', markersize=4, marker='o', markeredgewidth=0.8)
        ax1.plot((0, 200), (1, 1), color='k')
        ax1.scatter([], [], color='w', ec='k', label='Peak', marker='D', s=30)
        ax1.legend(handlelength=1)
        ax1.set_xlim(0, 200)
        ax1.set_xlabel('r (mm)')
        ax1.set_ylabel('RDF')
        ax1.text(-75, 13, "(c)", fontsize=12)

    if True:  # Orientational ACF
        size = len(dataset['behavioural quantities'][group]['time (s)'])
        time = np.arange(100) / 15
        for i, acf_data in enumerate(dataset['orientational auto correlation function'][group][::jump]):
            acf_data = np.array(acf_data)
            color = cmap(i / size * jump)
            ax2.plot(*acf_data, color=color, marker='o', mfc='w')
            tau, b = fit_acf_exp(acf_data, method='exp', want_par=True)
            x = np.arange(0, 300/15, 0.01)
            ax2.plot(x, b * np.exp(-x / tau), color='k')
            ax2.scatter(tau, b * np.exp(-1), color=color, marker='D', s=30, zorder=10, ec='k')
        ax2.plot([], [], color=cmap(0.7), marker='o', mfc='w', label='Data')
        ax2.scatter([], [], color=cmap(0.5), marker='D', s=30, zorder=10, ec='k', label=r'$\langle \tau \rangle$')
        ax2.plot([], [], color='k', label='Fit')
        ax2.legend(loc='upper right', handlelength=1)

        if True:  # colorbar
            cb_order = plt.colorbar(
                cm.ScalarMappable(
                    norm=mpl.colors.Normalize(
                        0, np.max(dataset['behavioural quantities'][group]['time (s)'])/60
                    ), cmap=cmap
                ), pad=0.02, ax=ax2
            )
            cb_order.set_label(r"Time (h)")
            cb_order.set_ticks([])
            cb_order.ax.tick_params(axis="x", labelsize=9)
            cb_order.ax.tick_params(axis="y", labelsize=9)

        ax2.text(-1.00, 1.05, "(b)", fontsize=12)

        ax2.plot((0, 10), (0, 0), color='k')
        ax2.set_xlim(0., 2.5)
        ax2.set_ylim(-0.2, 1.0)
        #ax2.set_yscale('log')
        ax2.set_ylabel('Orientation ACF')
        ax2.set_xlabel('Lag Time (s)')

    if True:  # time series
        data = dataset["behavioural quantities"][group]
        signals = [
            np.array(data['orientational relaxation time (s)']),
            np.array(data['nearest neighbour distance (mean) (mm)']),
            np.array(data['effective attraction']),
            np.array(data['speed (mean) (mm / s)']),
            np.array(data['polarisation (mean)']),
        ]
        err_bars = [
            np.array(data['orientational relaxation time (err) (s)']) / 15,
            np.array(data['nearest neighbour distance (err) (mm)']),
            np.array(data['effective attraction (err)']),
            np.array(data['speed (err) (mm / s)']),
            np.array(data['polarisation (err)']),
        ]
        markers = ['*', 'o', 's', 'v', '^']
        labels = [
            r'Relaxation Time $\langle \tau \rangle$ (s)',
            r'NN Distance $\langle l_{nn} \rangle$ (mm)',
            r'Effective Attraction $\langle \epsilon \rangle$ (mm)',
            r'Speed $\langle \upsilon_0 \rangle$ (mm/s)',
            r'Polarisation $\langle \Phi \rangle$',
        ]
        line_colors = ['olive', 'darkgreen', 'darkslategray', 'darkmagenta', 'darkred']
        face_colors = ['ivory', 'mintcream', 'lightcyan', 'lightpink', 'mistyrose']
        sizes = [8, 5, 4.5, 5, 5]
        tick_formats = ["%.1f", "%.0f", "%.1f", "%.0f", "%.1f"]
        tick_offsets = np.array([0.12, 0.12, 0.119, 0.123, 0.125]) * 1.05
        t = np.array(data['time (s)'])
        for i, signal in enumerate(signals):
            signal[signal==np.inf] = np.nan
            ymin = np.nanmin(signal) - 3 * np.nanstd(signal)
            ymax = np.nanmax(signal) + np.nanstd(signal)
            # automatically determine the interval between tick labels
            interval_raw =abs((ymax - ymin) / 3)
            interval_base = 10 ** np.floor(np.log10(interval_raw))
            intervals = np.array([factor * interval_base for factor in (1, 2, 5)])
            interval = intervals[np.argmin(np.abs(intervals - interval_raw))]
            par = host.twinx()
            par.spines["right"].set_position(("axes", 1 + tick_offsets[i] * i))
            par.spines["right"].set_visible(True)
            par.errorbar(
                x=t / 60,
                y=signal,
                yerr=err_bars[i],
                capsize=2,
                marker=markers[i],
                color=line_colors[i],
                markersize=sizes[i],
                markerfacecolor=face_colors[i],
                ecolor=line_colors[i],
                markeredgecolor=line_colors[i],
                markeredgewidth=0.6,
            )
            par.set_ylim(ymin, ymax)
            par.set_ylabel(labels[i], color=line_colors[i], fontsize=11)
            par.yaxis.set_major_locator(MultipleLocator(interval))
            par.yaxis.set_major_formatter(FormatStrFormatter(tick_formats[i]))
            par.spines["right"].set_edgecolor(line_colors[i])
            tkw = dict(size=2, width=0.5, length=2, labelsize=9)
            par.tick_params(axis='y', colors=line_colors[i], **tkw)
            host.errorbar(  # just for the legends
                x=[], y=[], yerr=[],
                capsize=2,
                marker=markers[i], label=labels[i],
                color=line_colors[i],
                markersize=sizes[i],
                markerfacecolor=face_colors[i],
                ecolor=line_colors[i],
                markeredgecolor=line_colors[i],
                markeredgewidth=0.6,
            )

        host.legend(
            fontsize=9, loc='lower center', ncol=2,
            handlelength=1, handletextpad=0.5,
            labelspacing=0.3, columnspacing=-0.5
        )

        host.text(-4, 1.05, '(d)', fontsize=12)
        host.set_xlim(0, None)
        host.set_ylim(0, 1)
        host.set_xlabel(r'Time (min)')
        host.set_ylabel('Behavioural Quantities', labelpad=6)
        host.set_yticks([])
        
    if savename:
        plt.savefig(savename)
    if show:
        plt.show()
    else:
        plt.close()

time_series_plot(dataset, group='Y1', show=True, savename='figTimeSeries.eps')

# %% [markdown]
# Plot the States as Length Scales

The following code generate Figure 3 in the manuscript.

# %% [code]
def sp_scatter(ax, data, cmap, key, **kwargs):
    nn = np.array(data['nearest neighbour distance (mean) (mm)'])
    tau = np.array(data['orientational relaxation time (s)'])
    spd = np.array(data['speed (mean) (mm / s)'])
    phi = np.array(data['polarisation (mean)'])
    lp = tau * spd
    colors = (phi - 0.3) / (0.7 - 0.3)
    ax.scatter(
        x=nn, y=lp,
        color=cmap(colors), ec='k',
        **kwargs
    )
    
fig = plt.figure(figsize=(7.2, 3.5))
gs = GridSpec(20, 31, figure=fig, hspace=0.5, wspace=1)
ax1 = fig.add_subplot(gs[:, :14])
cax = fig.add_subplot(gs[:, 14])
ax2 = fig.add_subplot(gs[5:, 17:], projection='3d')
ax_leg = fig.add_subplot(gs[:5, 17:])

fig.subplots_adjust(right=0.98, left=0.09, top=0.90, bottom=0.20)

for group in dataset["behavioural quantities"]:
    data = dataset["behavioural quantities"][group]
    sp_scatter(
        ax1, data, cmap=cmaps[group], key=group, marker=markers[group],
        label=group, s=sizes[group], zorder=zorders[group]
    )
    ax_leg.scatter(
        [], [], color=cmaps[group](0.2), ec='k',
        marker=markers[group], s=sizes[group], label=group
    )

if True:  # colorbar
    cb_order = plt.colorbar(
        cm.ScalarMappable(norm=mpl.colors.Normalize(0.3, 0.7), cmap=cm.Greys), pad=0.02,
        cax=cax
    )
    cb_order.set_ticks(np.arange(0.3, 0.8, 0.1))
    cb_order.set_label(r"Polarisation $ \langle \Phi \rangle$")
    cb_order.ax.tick_params(axis="x")
    cb_order.ax.tick_params(axis="y")

if True: # Plot the shading
    shading = np.zeros((500, 300))
    shading[220, 0] = 1
    shading[220, 25] = 1
    shading[220, 50] = 1
    shading[220, 75] = 1
    shading[220, 100] = 1
    shading = ndimage.gaussian_filter(shading, 100)
    shading /= shading.max()
    ax_shade = ax1.twiny()
    ax_shade.set_xlim(0, 200)
    ax_shade.imshow(
        shading, aspect='auto', zorder=-1, cmap='Greys', vmax=1.2, vmin=0.5
    )
    ax_shade.set_xticks([])
    ax_shade.zorder=0
    ax1.plot((22, 35), (25, 228), color='k', ls='--')
    ax1.plot((35, 95), (228, 100), color='k', ls='--')
    ax1.plot((95, 22), (100, 25), color='k', ls='--')

if True: # Plot the arrows
    n = 5
    np.random.seed(1)
    shift_flock = np.array((20, 215))[:, None]
    fish = np.random.random((2, n)) * np.array((5, 20))[:, None]
    polar = np.array((1, 0))[:, None] * np.ones(n)[None, :] + np.random.normal(0, 1, (2, n))/20
    ax1.quiver(*(fish + shift_flock), *polar, scale=25, headwidth=4, width=4e-3)     
    
    np.random.seed(48)
    shift_swarm = np.array((12, 30))[:, None]
    fish = np.random.random((2, n)) * np.array((5, 10))[:, None]
    swarm = np.random.randn(2, n)
    swarm /= np.linalg.norm(swarm, axis=0)[None, :]
    ax1.quiver(*(fish + shift_swarm), *swarm, scale=25, headwidth=4, width=4e-3)

    np.random.seed(14)
    shift_swarm = np.array((91, 108))[:, None]
    fish = np.random.random((2, n)) * np.array((5, 25))[:, None]
    swarm = np.random.randn(2, n)
    swarm /= np.linalg.norm(swarm, axis=0)[None, :]
    ax1.quiver(*(fish + shift_swarm), *swarm, scale=25, headwidth=4, width=4e-3)
    
    ax1.text(2, 235, "Cohesive, Ordered")
    ax1.text(2, 10, "Cohesive, Disordered")
    ax1.text(67, 36, "Separated,\nDisordered", rotation=20)

if True:  # formats
    ax_leg.axis('off')
    ax_leg.legend(
        loc='lower left', ncol=4,
        columnspacing=0.2,
        handletextpad=0.3, borderpad=0.5, edgecolor='k'
    )
    ax1.patch.set_alpha(0.5)
    ax1.zorder=1
    ax1.xaxis.set_tick_params(direction='in')
    ax1.yaxis.set_tick_params(direction='in')
    ax1.set_ylabel( r"Persistence Length $ \langle l_p \rangle$ (mm)")
    ax1.set_xlabel( r'Nearest Neighbour Distance $\langle l_{nn} \rangle$ (mm)')
    ax1.text(-20, 265, "(a)", fontsize=12)
    ax1.set_xlim(0, 100)
    ax1.set_ylim(0, 250)

if True:  # Lienar Regression & 3D plot
    ax2.view_init(elev=35, azim=135)
    # this feature is requried for correct 3D render,
    # it works *ONLY* for the latest matplotlib (3.5.0.dev1637+ga8977fde9a) in 2021 fall.
    ax2.computed_zorder = False  

    features = []
    for group in dataset["behavioural quantities"]:
        data = dataset["behavioural quantities"][group]
        nn = np.array(data['nearest neighbour distance (mean) (mm)'])
        tau = np.array(data['orientational relaxation time (s)'])
        spd = np.array(data['speed (mean) (mm / s)'])
        phi = np.array(data['polarisation (mean)'])
        lp = tau * spd
        feature = np.array((lp, nn, phi)).T
        features.append(feature)
        
    features = np.concatenate(features, axis=0)
    features = features[np.logical_not(np.isnan(features[:, 0]))]
    
    model = LinearRegression(fit_intercept=True)
    indices = np.logical_not(np.any(np.isnan(features), axis=1))
    tofit = features[indices]
    model.fit(tofit[:, :2], tofit[:, 2])
    
    X = np.arange(tofit[:, 0].min() * 0.3, tofit[:, 0].max() * 1.1, 0.2)
    Y = np.arange(tofit[:, 0].min() * 0.3, tofit[:, 1].max() * 1.1, 0.2)
    X, Y = np.meshgrid(X, Y)
    Z = model.coef_[0] * X + model.coef_[1] * Y + model.intercept_

    ax2.plot_surface(
        X, Y, Z, linewidth=0.5, antialiased=True,
        rstride=50, cstride=150,
        edgecolor='k', alpha=0.5, cmap='Greys', zorder=2,
    )

    for group in dataset["behavioural quantities"]:
        data = dataset["behavioural quantities"][group]
        nn = np.array(data['nearest neighbour distance (mean) (mm)'])
        tau = np.array(data['orientational relaxation time (s)'])
        spd = np.array(data['speed (mean) (mm / s)'])
        phi = np.array(data['polarisation (mean)'])
        lp = tau * spd
        # the mask is a necessary hack to correctly render the 3D layers in matplotlib
        mask = model.coef_[0] * lp + model.coef_[1] * nn  + model.intercept_ < phi
        ax2.scatter(
            lp[mask], nn[mask], phi[mask],
            s=sizes[group], color=cmaps[group](0.4), ec='k',
            zorder=5, marker=markers[group]
        )
        ax2.scatter(
            lp[~mask], nn[~mask], phi[~mask],
            s=sizes[group], color=cmaps[group](0.4), ec='k',
            zorder=1, marker=markers[group]
        )

    ax2.scatter(
        [], [], [],
        s=sizes[group], color='tomato', ec='k',
        zorder=1, label='fish states'
    )
    
    ax2.text(240, 100, 1.5, "(b)", fontsize=12)
    ax2.text2D(0.04, 0.04, "Linear Fit", rotation=40)
    
    ax2.set_ylabel("Nearest Neighbour\ndistance (mm)", labelpad=5)
    ax2.set_xlabel("Persistence Length\n(mm)", labelpad=5)
    ax2.set_zlabel("Polarisation", labelpad=1)

plt.savefig("figState2D.pdf")
plt.show()

a, b = model.coef_
c = model.intercept_
print(f"The coefficient of the fitting is {a:.4f} * l_p + {b:.4f} * d_1  + {c:.4f}")

y_true = features[:, 2]
y_pred = model.predict(features[:, :2])

print("R2 score of fitting is", r2_score(y_true, y_pred))


# %% [markdown]
Here we check the model by comparing the predicted polarisation value and the observed observation value.

# %% [code]
x = np.linspace(0, 0.8, 100)

fig = plt.figure(figsize=(5, 3))

gs = GridSpec(3, 5, figure=fig, hspace=0.3, wspace=0.1)
ax1 = fig.add_subplot(gs[1:, :-1])
ax2 = fig.add_subplot(gs[:1, :-1])
ax3 = fig.add_subplot(gs[:1, -1])

ax1.scatter(y_true, y_pred, fc='w', ec='k')
ax1.plot(x, x, color='k')
ax1.set_xlabel("Model Prediction")
ax1.set_ylabel("Observation")
ax1.set_xlim(0, 0.8)
ax1.set_ylim(0, 0.8)
ax1.set_xticks([0, 0.4, 0.8])
ax1.set_yticks([0, 0.4, 0.8])

ax2.scatter(y_true, y_true - y_pred, color='k', fc='w')
ax2.set_xlim(0, 0.8)
ax2.set_xticks([])
ax2.set_ylim(-0.22, 0.22)
ax2.set_ylabel("Residual")

ax3.hist(y_true - y_pred, orientation='horizontal', bins=15, ec='k', color='w')
ax3.yaxis.tick_right()
ax3.set_xticks([])
ax3.set_ylim(-0.22, 0.22)

plt.show()

# %% [markdown]
# Plot the Relationship between Polarisation and Kappa

The following code snippet generate Figure 4 in the manuscript.

# %% [code]
# noise, inertia, lp, nn, vicsek_orders.mean(), vicsek_orders.std()
target_low_kappa = 1.7
target_low_phi = 0.23
target_high_kappa = 2.9
target_high_phi = 0.51

model_lp = np.array(dataset['simulation']['persistence length'])
model_nn = np.array(dataset['simulation']['nearest neighbour distance'])
model_kappa = model_lp / model_nn
model_pol_mean = np.array(dataset['simulation']['polarisation (mean)'])
model_pol_std = np.array(dataset['simulation']['polarisation (std)'])

model_cv_low_kappa = np.array(dataset['simulation']['cv (low kappa)'])
model_cv_high_kappa = np.array(dataset['simulation']['cv (high kappa)'])

cv_low_kappa = dataset['velocity flctn correlation functions']['low kappa']
cv_high_kappa = dataset['velocity flctn correlation functions']['high kappa']

def fig4_scatter(ax, data, cmap, label, marker, **kwargs):
    spd = np.array(data['speed (mean) (mm / s)'])
    spd_err = np.array(data['speed (err) (mm / s)'])
    phi = np.array(data['polarisation (mean)'])
    phi_err = np.array(data['polarisation (err)'])
    nn = np.array(data['nearest neighbour distance (mean) (mm)'])
    nn_err = np.array(data['nearest neighbour distance (err) (mm)'])
    tau = np.array(data['orientational relaxation time (s)'])
    tau_err = np.array(data['orientational relaxation time (err) (s)'])
    kappa = spd * tau / nn
    kappa_err = spd_err * tau_err * nn_err
    ax.scatter(
        kappa, phi, ec='k',
        color=cmap(0.4),
        marker=marker,
        **kwargs
    )
    ax.errorbar(
        x=kappa, xerr=kappa_err, y=phi, yerr=phi_err,
        ls='none', color='k', zorder=0
    )

if True:  # pre setting figure
    fig = plt.figure(figsize=(7.5, 2.3))
    gs = GridSpec(20, 16, figure=fig, hspace=1, wspace=1)
    ax0 = fig.add_subplot(gs[1:, :8])
    ax1 = fig.add_subplot(gs[10:, 9:12])
    ax2 = fig.add_subplot(gs[10:, 13:])
    ax_legend = fig.add_subplot(gs[:7, 8:])
    fig.subplots_adjust(right=0.98, left=0.07, top=0.99, bottom=0.15)

for label, data in dataset['behavioural quantities'].items():
    fig4_scatter(
        ax0, data, cmap=cmaps[label], label=label,
        marker=markers[label], zorder=zorders[label], s=sizes[label]/1.2,
        lw=0.7
    )
    
if True: # add the colorbars
    cb = plt.colorbar(
        cm.ScalarMappable(
            norm=mpl.colors.Normalize(model_pol_std.min(), model_pol_std.max()), cmap=cm.RdPu_r
        ),
        ax=ax0, pad=0.02
    )
    cb.set_label(r"Susceptibility, std($\Phi$)")
    cb.ax.tick_params(axis="x")
    cb.ax.tick_params(axis="y")

if True:  # plot the minimum order
    N = 50
    order_min_mean = np.sqrt(8 / N / 3 / np.pi)
    order_min_std = np.sqrt(1 / N / 3 * (3 - 8 / np.pi))
    order_min_max = order_min_mean + order_min_std
    order_min_min = order_min_mean - order_min_std   
    ax0.plot([0, 10], [order_min_mean, order_min_mean], color='k', lw=1, ls='--', zorder=1)
    ax0.fill_between(
        [-1, 10], [order_min_max, order_min_max], [order_min_min, order_min_min],
        color='gainsboro', zorder=0
    )
     
if True:  # Plot the simulation persistence length
    points = np.array((model_kappa, model_pol_mean)).T.reshape(-1, 1, 2)
    segments = np.concatenate([points[:-1], points[1:]], axis=1)
    norm = plt.Normalize(model_pol_std.min(), model_pol_std.max())
    lc = LineCollection(
        segments, cmap='RdPu_r', norm=norm, linewidths=3, zorder=10,
        path_effects=[pe.Stroke(linewidth=4, foreground='k'), pe.Normal()],
    )
    lc.set_array(model_pol_std)
    line = ax0.add_collection(lc)
    ax0.scatter(
        target_low_kappa, target_low_phi, zorder=25,
        color='pink', s=100, ec='k', marker='X', linewidth=1
    )
    ax0.scatter(
        target_high_kappa, target_high_phi, zorder=25,
        color='pink', s=100, ec='k', marker='P', linewidth=1
    )

if True:  # setting up format
    ax0.set_xlim(0.5, 6.5)
    ax0.set_ylim(0.0, 0.8)
    ax0.set_ylabel(
        r"Polarisation $\langle \Phi \rangle$",
    )
    ax0.set_xlabel(
        r"Reduced Persistence Length $\kappa = \langle v_0 \rangle \langle \tau \rangle / \langle l_{nn} \rangle$",
    )

    ax0.fill_between(
        [-1, 6], [order_min_min, order_min_min], [0, 0],
        color='w', zorder=0
    )
    # flip the tick
    ax0.xaxis.set_tick_params(direction='in')
    ax0.yaxis.set_tick_params(direction='in')

if True:  # plot data
    for label in cv_low_kappa:
        ax1.errorbar(
            *cv_low_kappa[label],
            marker=markers[label],
            color='k', mfc=cmaps[label](0.4), label=label,
            capsize=4, markersize=sizes[label]/9,
            markeredgewidth=0.7
        )
    for label in cv_high_kappa:
        ax2.errorbar(
            *cv_high_kappa[label],
            marker=markers[label],
            color='k', mfc=cmaps[label](0.4), label=label,
            capsize=4, markersize=sizes[label]/9,
            markeredgewidth=0.7
        )

if True:  # plot simulation
    ax1.errorbar(
        *model_cv_low_kappa, color='pink', capsize=2,
        path_effects=[pe.Stroke(linewidth=3, foreground='k'), pe.Normal()],
        label='Model', ecolor='k', zorder=5, lw=2
    )
    ax2.errorbar(
        *model_cv_high_kappa, color='pink', capsize=2,
        path_effects=[pe.Stroke(linewidth=3, foreground='k'), pe.Normal()],
        label='Model', ecolor='k', zorder=5, lw=2
    )

if True:  # auxillary plots
    ax0.text(-0.6, 0.77, "(a)", fontsize=12)
    
    ax2.plot((0, 5), (-1/49, -1/49), color='k', ls='--', lw=1, zorder=0)
    ax2.plot((0, 5), (0, 0), color='k', lw=1, zorder=-1)
    ax2.text(-1.4, 0.45, "(c)", fontsize=12)
    ax2.set_title(r'High $\kappa$ ($+$)')
    
    ax1.set_title(r'After Relaxation ($\times$)')
    ax1.plot((0, 5), (-1/49, -1/49), color='k', ls='--', lw=1, zorder=0)
    ax1.text(-1.4, 0.45, "(b)", fontsize=12)
    ax1.plot((0, 5), (0, 0), color='k', lw=1, zorder=-1)
    ax1.set_title(r'Low $\kappa$ ($\times$)')
    
if True:  # generate legends
    for i in range(1, 5):
        for age in ['Y', 'O']:
            key = [label for label in labels if label==f'{age}{i}'][0]
            ax_legend.scatter(
                [], [], marker=markers[key],
                color='k', fc=cmaps[key](0.4), label=key,
                s=sizes[key], lw=0.7
            )
    ax_legend.legend(
        ncol=4, loc='center right', borderpad=2, borderaxespad=0.4,
        columnspacing=0.5,
        handletextpad=0.2,
        fancybox=False, frameon=False, 
        bbox_to_anchor=(0.82, 0.5), fontsize=10
    )
    ax_legend.errorbar(
        [0.76, 0.81], [0.5, 0.5], color='pink', capsize=2,
        path_effects=[pe.Stroke(linewidth=3, foreground='k'), pe.Normal()],
        ecolor='k', zorder=5, lw=2
    )
    ax_legend.text(0.83, 0.43, "Model")
    ax_legend.set_xlim(0, 1)
    ax_legend.set_ylim(0, 1)
    box = mpatches.FancyBboxPatch(
        xy=[0.02, 0.1], width=0.97, height=0.75,
        boxstyle=mpatches.BoxStyle("Round", pad=0, rounding_size=0.01),
        facecolor='w',
        mutation_aspect=4
    )
    ax_legend.add_patch(box)
    ax_legend.axis('off')

if True:  # setting up format
    for ax in (ax2, ax1):
        ax.tick_params(axis="x")
        ax.tick_params(axis="y")
        ax.xaxis.set_tick_params(direction='in')
        ax.yaxis.set_tick_params(direction='in')
        ax.set_ylim(-0.1, 0.4)
        ax.set_xlim(0, 4)
        ax.set_xticks((0, 1, 2, 3, 4))
        ax.set_xlabel(r"$r / \langle l_{nn} \rangle$")
        ax.set_ylabel("$C(r)$")

plt.savefig("figState1D.eps")
plt.show()

# %% [code]
